# Supplementary material for: Colitis Induces Sex-Specific Intestinal Transcriptomic Responses in Mice
Source: Int J Mol Sci. 2022 Sep 8;23(18):10408. doi: 10.3390/ijms231810408 (PMC9499483; doi:10.3390/ijms231810408)
Supplement: Supplementary file 1 [file ijms-23-10408-s001.zip]

Archive with 2 entries (2 files):
- ijms-1887041-supplementary figures.pdf
- ijms-1887041-Supplementary tables.xlsx
