# Supplementary material for: Colitis Induces Sex-Specific Intestinal Transcriptomic Responses in Mice
Source: Int J Mol Sci. 2022 Sep 8;23(18):10408. doi: 10.3390/ijms231810408 (PMC9499483; doi:10.3390/ijms231810408)
Supplement: Supplementary file 1 [file ijms-23-10408-s001.zip › ijms-1887041-Supplementary tables.xlsx]

## Sheet: Table S1
Table S1: DEG between females and males (vehicle treatment, 9w)
Gene	log2FoldChange	padj
Xist	-12.7177	1.47e-263
Uty	8.64072	4.26e-21
Gm28588	8.82717	4.61e-16
Gm29650	6.29538	5.72e-16
Kdm5d	8.84449	4.77e-07
Ddx3y	8.40275	3.54e-06
Kdm6a	-0.757042	2.26e-05
Eif2s3x	-0.589329	7.35e-05
Trim30a	0.955745	0.000141481
Gsta3	1.08672	0.000423371
Aspn	3.04894	0.000755113
Kdm5c	-0.673212	0.00130078
Rdm1	-0.604114	0.00130078
Dclre1a	0.536809	0.0016201
Ankdd1b	2.84147	0.00216398
E430024P14Rik	1.83874	0.00376687
Fcamr	1.56679	0.00476971
Hoga1	1.36895	0.00689133
Eif2s3y	7.71647	0.00792079
Ctsh	0.440379	0.00838564
Agt	-0.920567	0.00886427
Fhdc1	-0.584062	0.00960911
Slc16a12	1.9556	0.00960911
Glipr2	-1.2913	0.0142223
Map2k1	0.503362	0.0152812
Smox	-0.464751	0.0166653
Bmp4	2.32451	0.0172993
Timp4	2.36752	0.0184114
Cry1	-0.943395	0.0203634
Mmp2	2.1023	0.0203634
Nrn1	-2.04483	0.0203634
Sox6	-1.27293	0.0208375
Ms4a12	0.554387	0.0237145
Umad1	0.43242	0.0238949
Arhgef25	3.06837	0.0240202
Il1rl2	2.02908	0.0263426
Ppat	0.65216	0.0263426
9130204K15Rik	1.37755	0.0289612
Acsm3	0.74718	0.0289612
Ddr2	3.32515	0.0289612
Filip1l	-0.702599	0.0295524
Pex5l	-1.60771	0.0295524
Renbp	1.79156	0.0295524
Efemp1	2.26248	0.0301268
Glt1d1	0.435834	0.0301268
Myrip	-1.50464	0.0301268
Npy1r	1.73113	0.0301268
Procr	1.91988	0.0301268
Scgb2b10	-3.75133	0.0301268
Selenom	-0.719762	0.0301268
Bmp5	2.19647	0.0301579
Ccl9	-1.32475	0.0301579
Mrc1	2.15656	0.0301579
Acpp	1.27077	0.0306007
4932438A13Rik	-0.528084	0.0308582
2010106E10Rik	1.71979	0.0311969
Ms4a10	2.17148	0.0314884
9030616G12Rik	-2.49232	0.0324832
Aamdc	-0.773933	0.0324832
Cxcl12	1.74396	0.0324832
Tubb6	2.50003	0.0324832
Nrap	1.41058	0.0330555
Pros1	1.54669	0.0330555
Rabep1	-0.634308	0.0330555
F2r	2.17633	0.0334691
Ntan1	-0.474144	0.0334691
Rdh16	0.939909	0.0355229
Lrig3	0.455322	0.0356794
Pltp	1.85222	0.0356794
Podn	2.04346	0.0356794
Cryab	3.1047	0.0369947
Lix1l	2.20732	0.0369947
Mmd	-1.23038	0.0369947
Nfil3	-1.84479	0.0369947
Gpx3	1.72518	0.0373149
Foxf1	2.38272	0.0381869
Nmnat3	0.961648	0.038343
Prkacb	1.0519	0.0384078
Gm17619	1.02121	0.0403157
Ifit1bl2	-1.30803	0.0403157
Apol7a	-1.19816	0.0404476
Pear1	1.29441	0.0406048
Fmo1	2.04128	0.0408512
Sesn2	-0.707878	0.0419388
Slc24a3	1.85437	0.0420943
AI464131	-0.541597	0.0425811
Casd1	0.655572	0.0425811
Ddx59	0.729	0.0428273
Cdcp1	-0.688535	0.042984
Nol4l	-0.615814	0.043281
Ankrd22	1.07242	0.0448553
Hic2	-0.798251	0.0450863
Wfdc1	2.70358	0.0457353
mt-Rnr1	-1.06818	0.045844
Slc15a1	1.41565	0.0461661
Ap1s3	0.476142	0.046383
Loxl2	2.89385	0.046383
Ppp1r18	1.59751	0.046383
Tmem168	0.553419	0.0477204
Pcolce	1.91068	0.0486875

## Sheet: Table S2
Table S2: Common (both sexes), and sex-specific (male or female) response to AOM/DSS treatment (9 weeks )
Common	lofFC (M)	logFC (F)	Male specific	logFC (M)	Female specific	logFC (F)
Acod1	7.95249	7.20012	Defa24	9.22457	Igkv14-126	5.79829
Cxcl3	7.78271	8.01478	Igkv3-1	6.73102	Mmp12	5.53756
Cxcl2	7.44679	10.7765	Defa17	6.4746	Igkv6-13	5.44854
Clca4b	6.52777	5.25314	Gm4841	6.31731	Ighv1-22	5.44497
Spp1	6.23236	7.43444	Igkv9-123	5.92488	Ighv9-4	5.21067
Il1a	6.21864	8.12364	Ighv7-4	5.90385	Igkv4-63	4.94352
Il1b	6.17947	7.80491	Ighv9-1	5.7067	Ighv14-4	4.91187
Cxcl9	5.94056	4.55926	Ighv14-1	5.70518	Ifi205	4.48798
Mcpt2	5.90105	4.57662	BC023105	5.36424	Slpi	4.32507
Gm4951	5.73868	5.42138	Ighv1-69	5.21498	F13a1	4.22708
Clec4d	5.70051	6.67398	Igkv13-85	5.12356	Gm9458	4.19874
Clec4e	5.6698	8.79341	Ccl3	4.97095	Ighv2-3	4.15104
Mmp7	5.66349	3.12658	Notum	4.81651	Igkv4-58	4.14098
S100a8	5.61241	9.78242	Igkv14-100	4.7122	Ighv5-12	4.01724
Tgtp1	5.59269	4.56123	Igkv4-53	4.64431	Igkv17-127	3.95962
Ighv14-2	5.54109	4.50513	Ighv8-12	4.50779	Ighv1-50	3.92543
Nos2	5.46215	4.54758	Ighv1-59	4.18052	Igkj4	3.6697
Mt4	5.3862	4.66808	Ighv1-42	3.97423	Igkv4-74	3.63368
Igkv9-124	5.35205	4.65669	Ighv2-9-1	3.94008	Igkv4-91	3.62304
Iigp1	5.13153	5.07316	Ighv1-74	3.80382	Igkv4-59	3.57948
Igkv12-98	5.00149	4.23645	R3hdml	3.78408	Ighv1-72	3.50483
Mcpt1	4.89984	4.32205	Spock2	3.76128	Igkv3-5	3.41459
Retnlg	4.85607	5.7654	Igkv12-41	3.67764	Igkv2-112	3.32327
Igkv3-2	4.84641	3.56793	Lyz1	3.5523	Aldh1a3	3.31722
Ighv3-8	4.80794	6.10165	Apcdd1	3.50868	Bcl2a1a	3.21338
S100a9	4.80117	9.676	Ighv7-3	3.45099	Igkv4-70	3.21109
Ifit2	4.69508	4.24133	Ceacam12	3.4329	Ighv1-54	3.11117
Ido1	4.66324	3.10425	Ighv5-6	3.38813	Timp1	3.08945
Mmp10	4.60244	7.80411	Ighv1-9	3.37835	Ighv1-81	3.06699
Prss22	4.57986	6.32308	Art2a-ps	3.30013	Ighv1-26	3.02565
Ccl4	4.49004	5.47484	Igkv6-23	3.24406	Ighv10-3	2.99459
Nlrc5	4.41312	4.63424	Ighv1-4	3.19218	Igfbp5	2.98727
Igkv4-57-1	4.37633	3.4621	Ighg3	3.19122	Actg2	2.98257
Hdc	4.35672	4.6925	Ighv1-15	3.10316	Fcgr3	2.95714
Ubd	4.3261	3.80993	Gm36840	3.0761	Fcgr2b	2.83311
Lcn2	4.22733	5.72099	Ighv1-82	3.01813	Lbp	2.73343
Gm12250	4.20836	3.30727	Igkv5-48	3.00592	Igkv6-32	2.72841
Ighg2c	4.18582	4.95811	Ighv14-3	2.96277	Ighj1	2.71508
Lrg1	4.13353	3.72674	Igkv17-121	2.9451	Igkv1-110	2.66869
Sprr2h	4.0517	2.19644	Igkv3-7	2.92386	Ighv1-80	2.64375
Ptgs2	4.05041	7.13073	Ighv2-9	2.89975	Mpeg1	2.51224
Csf3r	3.92983	6.27276	Wif1	2.8781	Ggta1	2.51001
Ighv8-8	3.8948	3.57531	Igkv8-30	2.77979	Ighv1-53	2.46625
H2-DMb1	3.87827	4.17866	Iglj1	2.77032	Dlk1	2.4489
Myl7	3.86757	2.54973	Gm5431	2.73178	Vcam1	2.43863
Ighv1-85	3.78433	4.35073	Iglv3	2.65357	Ms4a6c	2.39485
Plet1	3.68032	1.36359	Saa3	2.61741	Tyrobp	2.35185
Igkv15-103	3.67512	3.11289	Igkv4-57	2.56164	Cybb	2.29714
Iglc1	3.6679	2.30486	Pnliprp1	2.54146	Evi2a	2.29499
Tgtp2	3.66249	3.96686	Igkv1-88	2.50508	Gdpd3	2.28362
Mfsd2a	3.64625	2.71252	Eya2	2.48813	Adgrf1	2.27476
Ighg2b	3.56733	3.3665	Iglv2	2.47413	Itgax	2.2602
Ly6i	3.55579	3.91499	Bcl2a1b	2.42829	Fxyd5	2.23051
Ifi47	3.54188	1.84276	Igkv4-80	2.35273	Apol7c	2.22996
Igkv6-17	3.51721	3.78375	Igkv5-43	2.28216	Angptl2	2.20586
Cd74	3.49074	4.2803	Scgb1b3	2.23895	Pld4	2.1764
Gvin1	3.48245	2.76217	Ret	2.16395	Col18a1	2.16622
Clca4c-ps	3.48065	3.29208	Nod2	2.15842	Lat	2.15415
Mmp3	3.47074	5.95346	Nfil3	2.12309	Igfbp4	2.14264
Ighv4-1	3.44223	3.16413	C130026I21Rik	2.12083	Mzb1	2.12421
Ighv1-19	3.43315	2.845	Igkv3-12	2.05023	C1qb	2.10658
Igkv4-61	3.42564	4.44633	Ms4a18	2.02504	Procr	2.06569
Mir5107	3.41517	3.49105	Krt36	1.98039	Sell	2.03048
Wfdc18	3.34841	2.31757	Ifit1	1.97615	C1qa	1.97914
Ighv1-7	3.34244	6.28012	Iglc2	1.90093	Igkv10-94	1.96523
H2-Q7	3.31285	2.7937	Ttyh1	1.89966	Cd2	1.92813
Il1r2	3.29099	5.65685	H2-T24	1.88692	Cd72	1.90611
Igkv6-15	3.27148	2.78289	Cck	1.88631	Rhoj	1.90417
Ciita	3.27082	3.37795	Gm15658	1.886	Plau	1.89279
Igkv6-14	3.18218	3.96051	Ccdc88b	1.88042	Gng2	1.8701
H2-Ab1	3.17826	3.77374	Tnfrsf8	1.84424	Csf1r	1.86885
Igtp	3.16294	3.05743	Basp1	1.83214	Ms4a6b	1.8431
Iglv1	3.1524	2.55847	Eif4e3	1.81013	Arg1	1.82115
Gbp2	3.13403	3.14849	Igkv8-24	1.79334	Napsa	1.82099
Tnfrsf11b	3.12671	2.50666	Slfn2	1.77946	Hspa12a	1.80017
Ighv5-16	3.11944	2.91393	Phf11d	1.74473	Myl9	1.80011
Akt3	3.10838	4.03753	Igkv4-72	1.70669	Cyth4	1.80003
Usp18	3.09422	2.41989	Crlf2	1.69264	F2r	1.76793
Ifi44	3.07722	2.98739	Gimap7	1.66022	Mir142hg	1.76601
H2-Q6	3.058	3.14183	Lpcat4	1.63195	Cald1	1.75653
Dhrs9	3.0436	1.61507	Khdc1a	1.61499	Ms4a4b	1.75025
Tnf	3.02307	3.33308	Apol10b	1.60999	H2-M2	1.74625
0610040F04Rik	3.00511	1.51364	Mmp28	1.58858	Lsp1	1.73987
Fer1l4	2.96687	2.79117	Cxcl14	1.58253	Pou2af1	1.72715
Il1rl1	2.96625	2.25789	Clca4a	1.56213	Tubb6	1.72703
Gbp5	2.95583	4.54953	Rnf125	1.52898	Axl	1.72325
Plat	2.93583	3.86137	Tnfrsf12a	1.51027	Bmp5	1.72095
Oas2	2.92286	2.11608	Krtap3-1	1.50041	Ppp1r18	1.70418
Mmp13	2.91617	4.9127	Bmp8b	1.47608	Nckap1l	1.67668
H2-Aa	2.89521	4.10118	Ccl9	1.4727	Msn	1.64548
Rnf183	2.89471	3.33491	Ier3	1.47269	Tnc	1.62936
Ccl5	2.87093	3.01297	Cwh43	1.47228	Nid1	1.58796
Hp	2.86562	8.89107	Dst-220	1.46933	Cd48	1.57349
Igkv8-21	2.86088	3.16539	Gm13203	1.45457	Ncf4	1.56139
Oas3	2.84188	1.42507	Mx2	1.44532	Thy1	1.51829
Prss16	2.83375	1.86998	Stra6	1.42204	Thbd	1.50887
H2-Q5	2.83283	3.13147	C2cd4b	1.41812	Lgals1	1.5044
Ighv1-39	2.83081	3.66959	Ms4a6d	1.41717	Ogn	1.50403
Gm4070	2.82345	2.98573	Apol7a	1.40637	Ikzf3	1.48416
Ighv1-78	2.82223	3.46949	Stx1a	1.39762	Sla	1.48117
Gsap	2.81608	2.4001	Clu	1.38629	Apoe	1.44437
Socs1	2.81549	1.51045	Gm379	1.38539	Bmp4	1.42991
Duoxa2	2.79382	1.35165	Phlda1	1.37729	Ifi27l2a	1.42366
Ighv5-17	2.77316	2.71929	Derl3	1.37037	Elk3	1.42333
Steap4	2.76524	3.34947	Lrmda	1.36876	Eva1a	1.421
Isg15	2.74911	1.81115	Arntl2	1.36013	Tspan4	1.40851
Ighv7-1	2.74596	3.64852	Tnfrsf13b	1.357	Cav2	1.37604
Cxcl5	2.72809	4.43016	Ifit3	1.33456	Gstp3	1.35805
H2-DMa	2.72384	3.05663	Nr4a1	1.33284	Hvcn1	1.35682
Hcar2	2.70008	3.49468	Prss27	1.3285	Ptges	1.35533
Pla2g2a	2.68136	2.83828	E2f2	1.29746	Gsta3	1.35178
Lilr4b	2.65668	5.35734	Clca3b	1.2899	Vim	1.33811
Serpina3g	2.62697	3.49475	Mcub	1.28249	Il1rn	1.32532
Gbp4	2.5968	3.55647	Tmsb10	1.27763	Gpx3	1.30344
Trim15	2.5694	1.5213	2010109I03Rik	1.26171	BC025446	1.29885
Osmr	2.56745	3.57288	Nfkbiz	1.25537	Ets1	1.29242
H2-Eb1	2.55699	3.51213	Ffar4	1.2329	Acap1	1.28853
Slfn5	2.55592	3.5108	Tubb2b	1.22679	Pip4k2a	1.28164
Gbp3	2.55059	3.0192	Syt5	1.21261	Ccl20	1.27952
Slc15a3	2.53496	3.52401	H2-Q10	1.21122	Adamdec1	1.27401
Tap1	2.51455	2.13397	Gm28588	1.20944	Pla2g2c	1.27224
Bcl2a1d	2.49918	2.5799	Samd12	1.20217	Lat2	1.26571
Ighv1-18	2.44632	2.68542	Cdkn1c	1.20161	Fbln1	1.26468
Ly6a	2.43404	2.0353	Rsad2	1.19033	Mmp2	1.25318
Apol9a	2.4303	1.24242	Tubb2a	1.18857	Syt8	1.232
Irgm2	2.42427	2.13466	Rilpl2	1.18806	Sirpa	1.21314
Gm14137	2.41377	1.4885	Il3ra	1.17823	Azin2	1.21227
Igha	2.41048	2.3185	Myo1g	1.16011	Gimap6	1.20737
Plaur	2.40858	1.44974	Ccdc71l	1.15869	Gm16046	1.20451
Zbp1	2.40124	2.11022	Rnf213	1.14263	Pdlim7	1.15321
Clec7a	2.3725	4.19809	Lgals3bp	1.14063	Il16	1.1264
Cd177	2.34308	1.532	Acox2	1.12884	Heg1	1.1107
Oasl2	2.31833	1.46381	Slc5a9	1.12841	Flna	1.10909
Igkv16-104	2.31627	4.21816	Dok3	1.12101	Map3k8	1.08197
Ifitm1	2.31138	3.51485	Fads1	1.1202	Lpxn	1.07538
Socs3	2.29446	1.99954	Dcp2	1.11725	Gimap8	1.07252
Ly6c1	2.28135	3.34098	Pimreg	1.11068	Dennd5a	1.06267
Sema7a	2.2772	1.38844	Cry1	1.11065	Tbc1d10c	1.02463
Csf2rb	2.27631	3.30985	Lgals2	1.10851	Krt87	0.944594
Psmb9	2.2723	1.87718	Aplp1	1.1069	Sp100	0.932109
Psmb8	2.26821	1.95689	Cldn4	1.1051	Fmnl3	0.93137
Cxcl1	2.24502	4.8031	Itga2	1.09557	Btc	0.918076
Gbp6	2.24332	1.78008	Hs3st3b1	1.08913	Serpinb9	0.907711
Cxcl10	2.21857	3.44877	Rac2	1.08274	Anxa1	0.903769
Gbp8	2.21297	1.83372	Cxcr4	1.08045	Ms4a7	0.898477
Ighv1-66	2.21038	3.76833	Pim1	1.06075	Cd68	0.897466
Tgm2	2.19089	1.74181	Dusp6	1.06041	Rab32	0.882583
Igkc	2.18043	2.30508	Atf3	1.05921	Ifnar2	0.872616
Adam8	2.16979	2.1855	Fosb	1.04622	Gimap3	0.839748
Apol9b	2.15738	1.18536	Tead2	1.04421	Lacc1	0.811585
Pde4b	2.15024	1.97348	Evl	1.04135	Zg16	0.805562
Slc16a3	2.14198	1.96162	Paqr8	1.03916	Rab31	0.80355
Srgn	2.13645	3.30364	Hoxa11	1.03855	Cytip	0.802691
Capg	2.13632	1.48099	Sppl2a	1.03435	9530082P21Rik	0.799954
Ccl8	2.12789	4.63964	Prom1	1.02403	Acot9	0.796909
Ighv1-64	2.11494	3.29477	Gchfr	1.01405	Uox	0.774193
Slfn4	2.10756	2.07384	Sfn	1.01267	Fyn	0.743027
Lilrb4a	2.10485	4.41318	Mx1	1.01092	Ttc39aos1	0.740776
Gbp7	2.07815	2.24747	Irf7	1.00499	Sh3pxd2b	0.738845
Icam1	2.01814	2.01274	Adm	0.999686	Rbpms	0.722846
Prr5l	2.00953	1.63935	Asns	0.996982	Pear1	0.721311
Il4ra	2.00597	1.18316	1700017B05Rik	0.994165	Zfp385b	0.718533
Duox2	1.96736	1.05021	Casp4	0.993458	Taf4b	0.693015
Evx1	1.96462	1.52505	Clca3a1	0.985648	Mb21d2	0.68847
Prdm1	1.96349	1.61036	Cebpb	0.982097	Nfkbia	0.68535
Adcy2	1.94299	1.88173	Rel	0.981552	Gm11430	0.681367
Jchain	1.93036	2.38963	Cfap45	0.978976	Stc2	0.644066
Sprr1a	1.92597	1.71832	Ccrl2	0.977809	Rac3	0.63565
Igkv8-28	1.90514	2.50215	Amigo3	0.977716	Nmral1	0.61929
2310069B03Rik	1.89855	1.70793	B4galnt4	0.962745	Cd55	0.594716
Trac	1.8883	1.27705	Apoc2	0.956327	Anxa5	0.582213
Tnfaip2	1.87084	2.71969	Lpin2	0.955993	Pnpla7	0.565442
Arid3a	1.85991	1.10146	Spink4	0.952107	Smpdl3a	0.564463
Trim40	1.84754	1.40657	Hs3st1	0.946865	3110062M04Rik	0.563648
Rtp4	1.84123	1.43402	Fcho1	0.93873	Fhl2	0.554376
Apol6	1.82298	1.13093	2810408I11Rik	0.926647	Sectm1a	0.550469
Itgal	1.79637	2.09781	Alas1	0.917613	Tat	0.543833
Bst2	1.77681	1.00124	Sh3bp2	0.911702	Rab19	0.507525
AI662270	1.76998	1.75493	Cdc7	0.909868	Tmem268	0.502907
Tmem181c-ps	1.76332	1.51719	Sidt1	0.908414	Lamc2	0.497016
Ifitm3	1.73953	1.89688	Kcnk6	0.904866	Tapbpl	0.479978
Lgals9	1.72296	0.955087	1700066B19Rik	0.902395	Ksr1	0.460905
C3	1.72084	2.966	Camk2n1	0.902007	Pea15a	0.452348
Tnfrsf1b	1.72082	1.36375	Skil	0.901942	Itgb1bp1	0.450382
Wfdc17	1.71215	1.98369	Arl14	0.895804	Parp11	0.445081
Sulf2	1.70515	1.17784	Lysmd2	0.895359	Ldah	0.438021
AW112010	1.70025	1.49903	Dmbt1	0.894036	Nme7	0.432613
Ceacam10	1.67632	0.852672	Psat1	0.889599	Fgd3	0.426186
Smpdl3b	1.66612	1.35474	Fam3b	0.882463	Uchl3	0.421154
Cd274	1.66141	1.25429	N4bp3	0.878652	Cep250	-0.401924
Il18bp	1.66003	1.01238	Hsh2d	0.873324	Jmjd8	-0.426097
Ly6d	1.65851	2.58567	Krt20	0.872675	Men1	-0.428258
Fcgr4	1.65782	4.51082	Sprr2a3	0.872119	Hopx	-0.430351
Trbc1	1.65283	1.10563	Cks1b	0.869943	Rgmb	-0.431723
Arid5a	1.65123	0.883267	Dsc2	0.863552	Chd7	-0.439284
Gm7665	1.64095	1.88165	Gm42528	0.861604	Amigo1	-0.439912
B2m	1.63369	1.09541	Gjb2	0.860217	Mllt6	-0.440723
Stat1	1.63343	1.20849	Dusp8	0.859329	Epb41l4a	-0.443211
Pmepa1	1.61783	1.55638	Ctnnal1	0.856509	Megf8	-0.445959
Herc6	1.61339	1.26264	Plcd3	0.856331	Mtfp1	-0.450369
Trbc2	1.61204	1.31067	Cystm1	0.852201	Foxa3	-0.454572
Pfkfb3	1.61079	2.12873	Bcl3	0.839477	Hunk	-0.454903
Themis2	1.60155	2.18426	Rnaset2b	0.837772	Atn1	-0.457728
Plek	1.59178	2.35545	Ier5	0.837256	Timp2	-0.463791
Lrp8	1.58816	1.53456	Pitpnm1	0.83496	Mars2	-0.463791
Cd14	1.57749	1.26569	Bpgm	0.827108	Dnajc28	-0.464647
Ddx60	1.5533	1.11155	Cmpk2	0.827008	Acbd4	-0.473752
Ifit3b	1.54916	1.36693	S100a14	0.826701	Thra	-0.475576
Prex1	1.54029	1.10059	Map4k1	0.825874	Tob2	-0.476793
Bin2	1.53286	1.52001	Pla2g16	0.825622	Elmod3	-0.481822
Clec4n	1.50092	3.19355	Mex3d	0.824179	Spen	-0.485064
H2-Q4	1.48686	1.34321	Igsf23	0.819288	Shisa2	-0.488712
Irgm1	1.48399	1.02611	Thpo	0.815174	Zfp235	-0.49534
Muc4	1.48368	0.909114	Tmc5	0.814679	Notch1	-0.497089
Pxdc1	1.4725	1.76568	Ddx58	0.813166	Wdr90	-0.501283
Il10ra	1.46388	2.05315	Nucb2	0.801509	Hps4	-0.505902
Ube2l6	1.45046	1.18528	Cd44	0.799671	2700097O09Rik	-0.507427
C2	1.43728	1.79938	Hbegf	0.793156	Cracr2a	-0.526573
Selplg	1.42474	1.35995	Ptpro	0.786311	9130019O22Rik	-0.535304
Ripk3	1.41677	1.10147	Hbb-bs	0.785298	Scin	-0.543872
Emb	1.38339	1.57752	Shf	0.783337	Zfhx2	-0.545732
Smox	1.37798	0.489869	Mthfd2	0.78316	Enoph1	-0.553595
Plekhs1	1.3766	1.16806	Oas1a	0.780394	Sdr42e1	-0.553837
Tnfsf10	1.37569	1.08539	Plek2	0.779176	Mycbpap	-0.563486
Gbp9	1.37039	2.46926	Mvd	0.776069	Zrsr1	-0.567959
Cd53	1.364	2.53863	Ripk2	0.771826	Mcrip2	-0.569179
Marcksl1	1.3519	1.23023	Hk2	0.770081	Zscan20	-0.571679
Gimap4	1.35019	1.18564	Hoxa9	0.769686	Arhgap39	-0.576248
3930402G23Rik	1.34511	1.04227	Tgfb1	0.766065	Slc27a1	-0.580356
Aif1	1.34027	1.96055	St3gal3	0.765843	Bcorl1	-0.60309
Il2rg	1.32647	1.27059	Apaf1	0.763264	Cish	-0.611642
Pcsk9	1.32238	1.399	Tuba1c	0.758884	Fitm2	-0.615494
Upp1	1.31724	1.54385	Dock11	0.758282	Reep6	-0.623356
Slc25a45	1.31625	1.32551	Tead4	0.757116	Npas2	-0.625223
Fmnl1	1.3152	1.72299	Ccnd1	0.75395	March9	-0.633325
Ltb	1.31279	1.40073	Idi1	0.752344	Fgf11	-0.642629
Sh3kbp1	1.30826	0.764878	Ypel2	0.752029	Axin2	-0.644753
Itgb2	1.30472	2.46283	Galnt3	0.749847	Tle3	-0.677877
Parp14	1.29718	0.918997	Serinc2	0.749183	D330041H03Rik	-0.684006
Tac1	1.28437	1.56338	Kctd12	0.74913	Pdxk	-0.695419
Lax1	1.28393	1.77758	Sec61b	0.748148	Slc35e4	-0.714871
Slc27a2	1.28144	1.38517	H2-T23	0.747035	Sord	-0.716679
Arhgap9	1.27988	0.894943	Rap2b	0.746437	Arid5b	-0.751775
Ifit1bl1	1.27983	0.738727	Kazn	0.746156	Caskin2	-0.766791
Cd52	1.27667	1.93661	Dynlt1a	0.745308	AI464131	-0.768556
Pik3cd	1.27508	1.22847	Unc13d	0.74255	Anxa13	-0.802044
Nox1	1.27277	1.94095	Ehd4	0.741092	Hmga2	-0.812424
Glipr1	1.27257	2.17583	Stom	0.739781	Greb1	-0.879305
Laptm5	1.26838	1.71024	Tmsb4x	0.737887	Hipk2	-0.899816
Rnf24	1.26791	0.664771	Slc7a5	0.734834	Rgl3	-0.901538
Tmem229b	1.26427	1.42123	Wtip	0.72826	Abhd8	-0.901616
Hcls1	1.25831	1.34948	Daglb	0.727639	Slc34a2	-0.934602
Tnip3	1.25768	1.51587	Glipr2	0.722361	Arhgef19	-0.970458
Spats2l	1.25123	0.839335	Inpp1	0.713384	Clps	-1.03791
Pglyrp1	1.25048	0.845677	Rnf19b	0.710978	Sox6	-1.08296
Zc3h12a	1.24497	0.810614	Fermt3	0.710387	Gm27149	-1.11465
Ncf1	1.24049	1.79721	Sccpdh	0.709051	Cib2	-1.20794
Dgat2	1.23296	1.06626	Fdft1	0.708612	Abcg5	-1.22641
Trim30a	1.23067	1.8264	Lrrc8b	0.706713	Tppp3	-1.26491
Ly6e	1.21654	0.815008	Slc35d2	0.706712	Syngr1	-1.58898
Fcer1g	1.20582	1.66066	Ptp4a1	0.705624	Pex5l	-1.59892
Ccr1	1.20205	2.10085	Plk1	0.703157	Gm13657	-1.61805
Dhx58	1.19408	0.701568	Car13	0.70262	Nrn1	-2.28366
S100a11	1.18482	0.882178	Sap30	0.70224	Cfd	-2.87196
Ckap4	1.17988	0.654004	Unc93b1	0.702237	Tff2	-3.2012
Cyba	1.1765	0.678925	Galnt12	0.701003
Lst1	1.15958	1.63478	Slc4a7	0.699667
Il21r	1.15934	1.22835	Gna14	0.699666
Cd300c2	1.14968	2.37998	Mif	0.697965
Tmcc3	1.14837	0.608566	Sqle	0.697032
Dusp10	1.14746	0.86342	Cep55	0.692759
Sp110	1.14276	1.63468	Mir8116	0.691239
Insl6	1.14021	0.869366	Manf	0.688125
Stat2	1.13601	0.813655	Hoxa10	0.686714
Cyp4f18	1.13277	2.29059	Rhof	0.686223
Sp140	1.1226	1.76374	Gprc5a	0.685154
Nfkbie	1.12164	0.983279	Rmdn3	0.685126
Sash3	1.11917	1.29338	Zdhhc21	0.68428
Tifa	1.1188	0.973227	Metrnl	0.681319
Oasl1	1.11661	0.621249	Cdcp1	0.680814
Itgb7	1.11575	1.28211	Helz2	0.678213
Ecscr	1.11129	1.20282	Crem	0.67749
Xaf1	1.10665	1.39331	Fam57a	0.674689
Gm7765	1.10626	1.32378	March3	0.673917
Limd2	1.09863	0.698095	Cenpw	0.671653
Tap2	1.08321	0.802445	Tcf7	0.670995
Parp9	1.08206	0.737505	4930415O20Rik	0.670011
Ada	1.07954	0.9647	Elmsan1	0.667229
H2-D1	1.05238	0.659625	Tnfrsf10b	0.665812
Coro1a	1.05146	1.73227	Hilpda	0.664534
Tnfsf13b	1.04799	0.682271	Eml2	0.664511
Pgap1	1.03978	0.784691	Sdf2l1	0.664227
H2-T10	1.03703	1.12488	Zfand5	0.664032
Rasal3	1.03395	1.13241	Pnp2	0.661636
Ifi203	1.02332	1.65031	Fes	0.660761
Itgav	1.0147	1.02732	Gda	0.66072
Fam124a	1.01215	1.19331	Tmem238l	0.657361
Arhgap45	1.0107	1.1831	A230050P20Rik	0.655393
Plac8	1.01063	0.741077	Sema6d	0.654757
Itgb6	1.01033	0.970028	H2-M3	0.654572
Dtx3l	0.999928	0.719994	Kcnk1	0.651017
Gch1	0.997752	0.859534	Serp1	0.647654
Ptprc	0.986784	1.14716	Nus1	0.645266
Psmb10	0.98349	0.531797	Cnp	0.644636
Trim5	0.966886	0.854656	Ddit4	0.642529
Wars	0.963992	0.574423	Rock2	0.641486
Trafd1	0.954818	0.729846	1110059E24Rik	0.638417
Dock10	0.954597	1.52404	C1galt1	0.638061
1500009L16Rik	0.95411	0.820858	Znfx1	0.637209
Card11	0.949162	0.870469	Riox1	0.636685
Pde9a	0.948078	0.833252	Slc35f6	0.634882
Irf9	0.943046	0.718847	Hoxa7	0.634855
Apobec3	0.942376	0.982637	Kalrn	0.634137
Cyp51	0.942177	0.687324	Prr13	0.633861
Tmem184c	0.93905	1.22647	S100a16	0.633267
Lyn	0.93303	0.952598	2310034G01Rik	0.630092
Psme2b	0.930516	0.579158	Bcl6	0.627532
Mlkl	0.929141	0.748753	Polr2l	0.626427
Irf5	0.92351	1.43595	Tnfsf13os	0.625622
Arhgdib	0.922938	1.6983	Hsd17b7	0.62301
Fads3	0.922023	0.716488	H6pd	0.621939
Arl1	0.918504	0.551444	Btbd19	0.621211
Mndal	0.913919	1.57656	Cfl1	0.618447
Ptk6	0.909428	0.970315	Nampt	0.617251
Gins1	0.908125	0.644946	Gmppb	0.616907
Gm12216	0.904724	0.728058	Gm11131	0.614912
Cd47	0.89697	0.734149	Dynll1	0.613462
Xdh	0.880832	0.726076	Lrrc59	0.609041
Cd38	0.879171	0.782094	Ssh1	0.60747
Septin1	0.876522	1.11238	Ankrd50	0.604498
Lif	0.874137	1.00359	Aacs	0.603796
Cnn2	0.865905	0.88227	Dusp4	0.602968
Snx10	0.861256	0.846605	Ptprh	0.600745
Fgr	0.860357	0.885518	Cd276	0.599963
Cxcl16	0.858003	1.07145	Sema4d	0.599933
Irf1	0.856745	0.651988	Trim25	0.599882
Tbc1d9	0.854986	0.869021	Ptger4	0.598769
Gpx2	0.850915	0.79059	Litaf	0.597549
Psme1	0.847098	0.632946	Urah	0.597037
Parp3	0.83124	1.12169	Cldn23	0.596194
H2-K1	0.830962	0.522164	Rnf128	0.59613
Psme2	0.82851	0.457571	Sem1	0.594051
Ifi35	0.807566	0.500047	Gm6548	0.5929
Lcp1	0.796705	1.37689	Cast	0.592615
Txn1	0.791495	0.640164	Zdhhc15	0.592143
Tmem173	0.787968	1.43084	Gpr39	0.591401
AU020206	0.783413	0.904168	Unc5cl	0.589212
Hmgcr	0.782059	0.847762	Slc6a9	0.58878
Irf8	0.77746	0.541765	Pnp	0.588469
Ifi27l2b	0.759944	0.547533	Ppm1j	0.588359
Trim12a	0.75427	0.618193	Epsti1	0.588119
B3galt5	0.744229	0.720696	Gale	0.587931
Mov10	0.742035	0.454783	Fam83c	0.587416
Hmox1	0.737327	1.01186	Zyx	0.5874
Batf2	0.734904	0.608155	Stk40	0.58563
Ctsc	0.73252	0.715042	Atp8a1	0.584278
Dirc2	0.732155	0.505422	Il13ra1	0.584244
Muc13	0.726269	0.459574	Bak1	0.583636
Casp8	0.71999	0.450606	Cycs	0.583601
Plekhn1	0.706479	0.611852	Gm11545	0.583529
Jak3	0.698782	0.801013	Gmds	0.583035
Mtap	0.697499	0.886346	Tmed5	0.581428
Syk	0.693289	0.59622	Lpgat1	0.580412
Lap3	0.683374	0.65705	Samd9l	0.579057
Mkrn2os	0.682609	0.496957	Bmf	0.57886
Rbms1	0.665399	0.787242	Tulp3	0.577648
Rab8b	0.64824	0.808872	S100a10	0.575137
Dusp22	0.640592	1.08819	Rp2	0.574352
Nipal2	0.632641	0.569959	Septin11	0.572732
Uba7	0.631315	0.611019	Dnajc10	0.572566
Gusb	0.624214	0.635353	Pparg	0.572415
Vill	0.616848	1.13205	Ostc	0.572326
Ero1l	0.603858	0.663306	Nsdhl	0.571778
Anxa2	0.597204	0.594924	Tbc1d10b	0.571126
Msmo1	0.591769	0.756429	Psmg4	0.569991
H2-T22	0.590978	0.553599	Sbno2	0.569241
A330035P11Rik	0.586628	0.548793	Celsr1	0.569203
Slc23a4	0.559697	0.942764	Fam83f	0.56714
Tinagl1	0.55514	0.435801	Enpp4	0.566972
Rdh10	0.54353	0.660606	Slc25a22	0.565442
Piezo1	0.539027	0.504082	Pmvk	0.56504
Parp12	0.522569	0.545949	Tspo	0.56443
Trim34a	0.514533	0.730187	Arpc1b	0.56267
Ppfibp1	0.51009	0.808412	Myef2	0.561983
Zc3hav1	0.481238	0.427129	Trim6	0.561919
Ms4a12	0.471349	0.977057	Abhd12	0.561739
Epb41l2	0.432299	0.518701	Vps37c	0.56076
Kcnq1	-0.439475	-0.559984	Ythdc2	0.559758
Syne2	-0.498846	-0.424867	Ywhag	0.559381
Zhx3	-0.502355	-0.453323	Eif1a	0.558129
Dnaja4	-0.524388	-0.918599	Ssh2	0.557223
Bahcc1	-0.530837	-0.433924	Ermp1	0.556594
Farp2	-0.535475	-0.740532	Fas	0.554955
Cabcoco1	-0.542295	-0.659834	Sf3b5	0.552561
Cdo1	-0.57515	-0.504153	Zdhhc18	0.552549
Itpr2	-0.591796	-0.649548	Eif4ebp1	0.551984
Lrp4	-0.593091	-0.443004	Tnfrsf1a	0.551307
Mlxipl	-0.596704	-0.774718	Hoxa5	0.550493
Agt	-0.603257	-1.22635	Tsc22d2	0.548299
Psd3	-0.611784	-0.56558	Actn4	0.546291
Ccdc114	-0.636185	-0.646969	Nsmce1	0.544716
Sorcs2	-0.648561	-0.672905	Clic1	0.544496
Gkap1	-0.649064	-0.800304	Fbxl5	0.544441
Cdk6	-0.661653	-0.824731	Efhd2	0.540484
Rin3	-0.662753	-0.802106	Ctsz	0.540044
9130208D14Rik	-0.668538	-0.573836	Gpsm2	0.538515
Peli2	-0.713828	-0.836552	Serpinb5	0.534901
Tbc1d16	-0.725367	-0.925726	Tbc1d1	0.534481
Gm8979	-0.739607	-0.807057	Sertad1	0.533781
Dennd5b	-0.741783	-0.523538	Scpep1	0.532904
Cachd1	-0.745037	-0.564924	3110043O21Rik	0.532234
Pck1	-0.749206	-0.79744	Pomp	0.532147
Socs2	-0.759231	-0.758644	Tpm3	0.531993
Tmem25	-0.766713	-0.756502	Spire2	0.531781
Gpt2	-0.774052	-0.513973	Krt7	0.531579
Il17re	-0.792778	-0.515936	Noc4l	0.53035
Ascl2	-0.816042	-0.875904	Setdb2	0.529918
Oat	-0.819932	-0.592507	Rhbdf2	0.52948
Mkx	-0.834619	-0.834619	Rab11a	0.528112
Fam134b	-0.855111	-0.53457	4932438A13Rik	0.527929
Fgfr3	-0.863241	-0.612868	Egfr	0.52641
Amt	-0.913772	-0.929347	Nt5c2	0.525643
Add3	-0.915987	-0.579239	Snrpf	0.525094
Cpm	-0.942515	-0.998529	Selenoh	0.523646
Cacna1a	-0.947784	-0.97951	1810037I17Rik	0.522251
Anpep	-0.989764	-1.61693	Pibf1	0.518433
Lamb2	-0.993679	-0.702655	B4galt6	0.518127
Slc25a23	-0.995383	-0.841577	Hyal2	0.517696
Ugt2b35	-1.00418	-0.60458	Appl1	0.517565
Sned1	-1.02934	-0.712713	Mgam2-ps	0.516709
Ppargc1a	-1.02966	-0.611923	Zdhhc13	0.515838
Tceal8	-1.03501	-0.62078	Tmem253	0.515772
Gm609	-1.04806	-0.702527	Cdc34	0.514825
Vstm5	-1.12453	-0.748679	Ajuba	0.513573
Ston1	-1.14735	-0.938753	Tnk2	0.512906
Coq8a	-1.15713	-0.859484	Fam129b	0.51067
Cobl	-1.1665	-0.644874	Tmem56	0.509901
Plscr2	-1.16983	-1.30515	Lrrc66	0.508993
Lgr5	-1.19236	-1.22303	Cbr2	0.508896
Tspan33	-1.23365	-0.8826	Fbxw17	0.508746
Fndc5	-1.24049	-1.63096	Txnrd1	0.507886
Gm7420	-1.25271	-1.9343	Cap1	0.50746
Odf3b	-1.25298	-1.36915	Zfp703	0.506784
Sardh	-1.26162	-0.900436	Tead1	0.506454
Slc35e3	-1.31968	-1.07186	Hsd17b12	0.505147
Sptbn2	-1.34134	-0.909192	Acsl4	0.505058
3632451O06Rik	-1.38134	-0.937569	Rnpep	0.504547
Rnf32	-1.4295	-0.89931	Paqr4	0.503667
Rftn2	-1.46172	-1.0644	Sh3bgrl3	0.502015
Prkar2b	-1.64249	-1.22646	Sec61g	0.501168
Prlr	-1.69029	-1.68504	Kremen2	0.498199
Gm10561	-1.99938	-1.15538	Ppp1r14b	0.498199
Gm30613	-1.99971	-1.64511	Tmem50b	0.496596
Tmem35a	-2.2068	-1.65679	Akna	0.496527
Cps1	-2.51727	-1.69433	Tlnrd1	0.496278
Car3	-2.56068	-2.44103	Snd1	0.495814
Pcdh17	-3.19821	-2.58229	Nbas	0.49423
Bex4	-3.64304	-1.63015	Rdh11	0.490873
			Anxa4	0.488323
			Secisbp2l	0.487105
			Sh3bgrl2	0.486178
			Mphosph6	0.484662
			Shmt2	0.484633
			Mrpl57	0.484048
			Rars	0.48269
			Fam102b	0.482417
			Slc25a1	0.481864
			St14	0.480344
			Dynlt1f	0.479112
			Tiparp	0.477472
			Capn5	0.476423
			R3hdm4	0.474821
			Nabp1	0.474407
			Pon2	0.473004
			Myadm	0.47273
			Mad2l1bp	0.471835
			Tspan14	0.47176
			Tmco3	0.47151
			Ddx39	0.470728
			Nuak2	0.470126
			Akr1b10	0.470112
			Grina	0.46988
			Slc30a1	0.469425
			Eif2ak2	0.467402
			Ttc22	0.466348
			Ms4a8a	0.466111
			Sowahb	0.465319
			Rrbp1	0.464813
			Nipal1	0.462651
			Ap1s1	0.462344
			Ifitm2	0.461706
			Pls1	0.459823
			Plekha2	0.459215
			Mthfr	0.459073
			Cdca7l	0.45884
			Pgd	0.45859
			Pgs1	0.457198
			Pde12	0.456268
			Tec	0.456145
			Nars	0.455942
			Pelo	0.455591
			Mrpl22	0.454207
			Hs6st1	0.452963
			Zfp568	0.45287
			Tnfsf13	0.451144
			Ndst1	0.449768
			Actb	0.449462
			Erap1	0.449204
			Fhdc1	0.448938
			Pon3	0.448878
			Lsm4	0.447484
			Iffo2	0.445226
			Gnai2	0.444758
			Slc19a2	0.443789
			Enc1	0.443623
			Rpa3	0.442909
			Mgam	0.442655
			Tapbp	0.441383
			Igsf5	0.44094
			Zfp280b	0.440717
			Ppih	0.439942
			Mapk1ip1l	0.438106
			Tmem170b	0.4381
			Jag1	0.437344
			Gcc2	0.436506
			Ptpn12	0.436338
			Yaf2	0.435056
			Ehd1	0.434581
			Erg28	0.433651
			Mob3a	0.433632
			Casp3	0.433416
			Stat3	0.43335
			Smap2	0.433318
			Tmed9	0.432713
			Cdc42se1	0.432041
			Sms	0.431367
			Fkbp1a	0.42838
			Rnf31	0.427965
			Adam10	0.426391
			Arl6ip1	0.425038
			Galnt1	0.42493
			Sec11c	0.423725
			Mex3c	0.422786
			Nr2c2ap	0.422347
			Ogfr	0.422232
			Gpcpd1	0.421593
			Shb	0.421384
			Tm9sf2	0.421049
			Aprt	0.420569
			Eif5a	0.417795
			Abhd4	0.417424
			Cldn7	0.413854
			Plagl2	0.413369
			Sdcbp	0.413274
			Shisa5	0.412825
			Dbnl	0.41115
			Mtmr7	0.409863
			Twf1	0.409145
			Surf6	0.408735
			Pycard	0.408702
			Arf5	0.408567
			Srebf2	0.407754
			Mmp14	0.405076
			Tank	0.402849
			Plekhj1	0.40166
			Urod	-0.400414
			Zfp639	-0.401839
			Foxp1	-0.402087
			Man1a	-0.402547
			Map4k5	-0.402653
			Actr5	-0.405465
			Acaa2	-0.406083
			Rbbp9	-0.406665
			Them4	-0.407045
			Dapk1	-0.409347
			Iqcc	-0.410194
			Wdr59	-0.41045
			Pias2	-0.411916
			Hemk1	-0.412565
			Ttc38	-0.412761
			Polg2	-0.414077
			Ppp1r1b	-0.414868
			Metap1d	-0.415433
			Gprasp1	-0.416348
			Zfp868	-0.416791
			Fam208a	-0.417605
			Chka	-0.418188
			2510009E07Rik	-0.418241
			Ap1s3	-0.418742
			Agap1	-0.418967
			Pbx1	-0.419581
			Dio1	-0.42274
			C87436	-0.425047
			Ephx1	-0.425173
			Abca3	-0.425334
			Stk17b	-0.425346
			Ophn1	-0.425719
			Adal	-0.426482
			Limk2	-0.426993
			Dcaf4	-0.427259
			Nbn	-0.427635
			Avl9	-0.43012
			Fastkd1	-0.430417
			Bfar	-0.432716
			Sfmbt1	-0.433776
			Ube2d-ps	-0.436545
			Lipo3	-0.436871
			Ccdc17	-0.438
			Ganc	-0.438005
			Gcdh	-0.43867
			Tti1	-0.438805
			Zfp157	-0.438897
			Qsox2	-0.440527
			Fuz	-0.440855
			Micalcl	-0.441
			Tinag	-0.442056
			Rilp	-0.442234
			Gm12258	-0.443319
			Sirt3	-0.443653
			Hoxa11os	-0.445493
			Snrnp25	-0.449982
			Txlng	-0.450963
			Zfp60	-0.451754
			Fgf1	-0.453315
			Myb	-0.453807
			Ogt	-0.454127
			Ppp1r9a	-0.454176
			Siae	-0.455067
			Grhl2	-0.455222
			Gm11695	-0.455576
			Plin2	-0.45608
			Tmem201	-0.456133
			Enpp5	-0.45736
			Ndrg3	-0.45738
			Sike1	-0.458167
			Map3k5	-0.459097
			Qdpr	-0.459544
			Cbr4	-0.459553
			Kiz	-0.460652
			Smc6	-0.461709
			Smpd2	-0.461934
			4933431E20Rik	-0.462488
			St3gal6	-0.462565
			Magi1	-0.463543
			Ciz1	-0.464467
			Shpk	-0.465908
			Lmo4	-0.468459
			Fam129a	-0.468662
			Wwp2	-0.470174
			Cfl2	-0.470264
			Fahd1	-0.470675
			Crtc1	-0.471472
			Pttg1ip	-0.474538
			Cd302	-0.475167
			Srek1	-0.475202
			Tbc1d8	-0.475494
			Ptbp2	-0.477649
			Fbxl3	-0.478169
			C530008M17Rik	-0.478268
			Mapk1ip1	-0.478448
			Smarca2	-0.478993
			Lancl1	-0.479518
			Zfyve21	-0.480164
			Poli	-0.481753
			D2hgdh	-0.482293
			Uri1	-0.482553
			A930005H10Rik	-0.482845
			Zfp90	-0.483828
			Slc29a1	-0.48401
			Vamp1	-0.488065
			Phlpp1	-0.488098
			Fam53b	-0.488366
			Serinc5	-0.488489
			Prdm15	-0.489066
			Tmem131l	-0.48933
			Dennd1a	-0.489518
			Zfp799	-0.489611
			Akap8l	-0.490611
			Mtx3	-0.491033
			Smo	-0.491742
			Dmac2	-0.492228
			Msh3	-0.493255
			Pcgf2	-0.494762
			Phlpp2	-0.496052
			Lrrc51	-0.497241
			Atg7	-0.497744
			Sh3bp5	-0.500447
			Mep1a	-0.500468
			Cyp4f16	-0.500955
			Zfp467	-0.503073
			Lhpp	-0.504218
			Stim1	-0.504997
			Slc26a11	-0.505388
			Slco2b1	-0.506411
			Ccdc191	-0.506753
			Sema5a	-0.506945
			Acer1	-0.509293
			Xpr1	-0.509658
			Ankrd10	-0.509946
			Zfp994	-0.512184
			Adi1	-0.512511
			Vdr	-0.514511
			Gm42688	-0.514933
			Unc13b	-0.518056
			Gstm7	-0.518721
			Hid1	-0.522507
			AI480526	-0.522758
			Zfp935	-0.523583
			Echdc3	-0.525568
			Gpr89	-0.525862
			Nmnat1	-0.52649
			Tcf7l1	-0.527134
			N6amt1	-0.529678
			Otub1	-0.529834
			Gm43254	-0.529908
			Hexdc	-0.529963
			Setd4	-0.530333
			Slc5a1	-0.53079
			Tma16	-0.530969
			Zfp68	-0.531636
			Eci3	-0.531988
			Mcoln1	-0.532041
			Lgals12	-0.532233
			Gm5113	-0.533693
			Slc10a5	-0.533721
			Plekha1	-0.534388
			Nr1h3	-0.535968
			Cep83os	-0.537477
			Prdx6	-0.538055
			Lrig3	-0.539735
			Zfp956	-0.540549
			Txndc16	-0.540563
			Pacs1	-0.540835
			Rnf149	-0.541275
			Slc1a1	-0.541713
			Tmem53	-0.542139
			Rap2a	-0.54401
			Mettl15	-0.544417
			Zfp579	-0.544496
			Zswim9	-0.544751
			Pisd-ps2	-0.545236
			Cyp4f13	-0.546132
			Ermard	-0.546678
			Dmd	-0.547075
			Scrn3	-0.547644
			Prkcz	-0.549375
			Rbak	-0.549503
			4632404H12Rik	-0.55172
			Fam171a1	-0.552182
			Macrod1	-0.55354
			Cd1d1	-0.554317
			Entpd5	-0.556007
			Plekhh1	-0.556076
			Zkscan7	-0.557732
			Rasgef1b	-0.557825
			Slc25a12	-0.558855
			Taf9b	-0.558884
			Cplx2	-0.559581
			Rev1	-0.560165
			Slc40a1	-0.561133
			Upf3a	-0.561884
			Pus7	-0.562755
			Rnf186	-0.562958
			BC025920	-0.563772
			Mecr	-0.564926
			Plce1	-0.565182
			AW146154	-0.567117
			Mgat4a	-0.567591
			Gab1	-0.568808
			Acot2	-0.569062
			Pkd2	-0.569703
			Scml4	-0.570288
			Aldh6a1	-0.570509
			Nr3c2	-0.570642
			Nnt	-0.570833
			Ralgps1	-0.573356
			Gemin8	-0.573367
			Ugt2b34	-0.573535
			Prdm9	-0.573581
			Nrbp2	-0.573763
			Galc	-0.57422
			Zfp759	-0.57424
			Nr5a2	-0.574251
			Bcas3	-0.574884
			Coq10a	-0.579657
			Mir196a-1	-0.580413
			Hacd3	-0.580621
			Sema4g	-0.582792
			Apbb2	-0.582831
			Zfp12	-0.58311
			Slc36a4	-0.583218
			Gstm2	-0.58508
			Gm16023	-0.585937
			Fam213a	-0.588458
			Igsf3	-0.58976
			Thbs4	-0.590942
			Akr1c14	-0.591563
			Osbpl1a	-0.596848
			Atxn7l2	-0.598267
			Epb41l1	-0.600337
			4933439K11Rik	-0.601291
			Khk	-0.601744
			Fbxo21	-0.602031
			Gm14305	-0.602785
			Sdc2	-0.604352
			Gmpr	-0.606114
			Arvcf	-0.607689
			Pisd-ps1	-0.607976
			Snx21	-0.608302
			Maged2	-0.6113
			Frmd4a	-0.611923
			Zfp869	-0.612312
			Tacc2	-0.612613
			Ddc	-0.613001
			A430033K04Rik	-0.615035
			Cndp2	-0.616037
			Pdk2	-0.6179
			Chpt1	-0.619524
			Accs	-0.619615
			Camk1d	-0.619851
			Tarbp1	-0.62224
			Tfcp2	-0.622852
			Crim1	-0.624015
			1700030K09Rik	-0.624058
			Pxylp1	-0.624141
			Sh3d21	-0.626044
			Ephx2	-0.626121
			Selenop	-0.626147
			Rps4l	-0.626618
			Gas7	-0.627172
			Slc26a3	-0.628169
			Zfp608	-0.630314
			Zfp960	-0.630499
			Retsat	-0.630856
			Lipt2	-0.630933
			Wdtc1	-0.632793
			Adcy6	-0.633481
			Rhbdl2	-0.635069
			Cers5	-0.637026
			Gm43634	-0.638516
			Pag1	-0.643394
			1810021B22Rik	-0.644348
			Fhit	-0.644584
			Eldr	-0.646444
			Cacna1h	-0.650038
			Acad12	-0.650896
			A730017L22Rik	-0.653742
			Asb11	-0.655798
			Als2	-0.657997
			Ccdc157	-0.658951
			Slco2a1	-0.660032
			Slc12a6	-0.660746
			Atg10	-0.661932
			Fut4	-0.662455
			Galm	-0.66315
			Znrd1as	-0.663417
			Cyp3a13	-0.666689
			5031434O11Rik	-0.670091
			Cacna2d2	-0.670735
			Vsig10	-0.672088
			Mettl7a1	-0.672346
			Fkbp5	-0.672729
			Cc2d2a	-0.674297
			2010001A14Rik	-0.675276
			Ankrd12	-0.676108
			Arhgap33	-0.676776
			Glt1d1	-0.677587
			Epb41l3	-0.679172
			Lpar1	-0.680733
			Smim5	-0.685364
			Zfp61	-0.686401
			Synpo	-0.687801
			Tmem117	-0.68981
			Wee1	-0.690085
			Dpp4	-0.69076
			Smoc2	-0.691575
			Hdac5	-0.691597
			Aqp1	-0.691752
			Rwdd3	-0.692278
			Tnni1	-0.692472
			Ddx59	-0.692907
			Hoxb13	-0.697036
			Mks1	-0.701984
			Gstt1	-0.703597
			Gls	-0.703667
			Trim44	-0.705282
			Ctns	-0.705849
			Eno3	-0.709526
			Dclre1a	-0.710188
			Ces2g	-0.711888
			Fam213b	-0.713947
			Ankrd24	-0.716814
			Sorbs2	-0.717644
			Dcp1b	-0.718281
			Ceacam18	-0.721766
			Tbc1d24	-0.722291
			Kctd1	-0.722543
			Gramd1b	-0.724374
			Klf9	-0.725157
			Klhdc8b	-0.725856
			Tceanc	-0.726673
			Prss36	-0.728664
			1700110K17Rik	-0.732914
			Tmem147os	-0.732932
			Ces1e	-0.733673
			Adh1	-0.735214
			Cbln3	-0.737032
			4930402H24Rik	-0.738243
			Egf	-0.738473
			Fzd7	-0.738513
			Aldh1a7	-0.740108
			Tlcd1	-0.74205
			Naaa	-0.745951
			Rbp2	-0.749401
			Clec14a	-0.754004
			Bbs2	-0.756992
			Ndrg2	-0.757544
			Bmp2	-0.757935
			Ccdc166	-0.758069
			Gm32391	-0.762749
			Thnsl2	-0.763583
			Rapgefl1	-0.763913
			Olfr165	-0.771484
			Acsm3	-0.773017
			Gm21967	-0.774099
			Mpzl2	-0.774884
			Iyd	-0.775147
			Zfp512b	-0.77624
			Ldlrad3	-0.777992
			Nhlrc1	-0.779036
			Ugdh	-0.780148
			Pdcd4	-0.780548
			Nmnat3	-0.782384
			Neo1	-0.783467
			Cyp2s1	-0.785544
			Large1	-0.787186
			Slc25a36	-0.788474
			Gm15706	-0.788867
			Gm17690	-0.790548
			Zfp970	-0.791183
			Slc25a34	-0.791377
			Tgfbr3l	-0.791753
			2310007B03Rik	-0.792203
			Vwa3b	-0.792736
			Afap1l2	-0.794271
			Gm16136	-0.79501
			Zfp775	-0.796314
			Drc3	-0.797705
			Pdp2	-0.799946
			Csad	-0.800203
			Itpr1	-0.802629
			Cyp4f17	-0.804893
			Tmem38a	-0.805256
			Rad9b	-0.806659
			Tarsl2	-0.808537
			Tmem44	-0.810264
			Sytl1	-0.810301
			Smim24	-0.81075
			B230118H07Rik	-0.811897
			Car2	-0.814517
			Scgn	-0.81761
			Upb1	-0.818819
			D630039A03Rik	-0.82007
			Pde7a	-0.823903
			Ank	-0.824391
			Hdac11	-0.825331
			Cela1	-0.825771
			Pfkm	-0.828974
			Aoc1	-0.829613
			Ccdc62	-0.829815
			Selenbp1	-0.829835
			Cyp2d22	-0.832022
			Gfod1	-0.83386
			Htr4	-0.836123
			Fkbp9	-0.837708
			Tle4	-0.840227
			Plxna3	-0.841003
			4930520O04Rik	-0.847625
			Pla2g10os	-0.856408
			Mageh1	-0.860841
			Gdpd2	-0.861989
			Zan	-0.866091
			Abcc6	-0.869155
			Ggnbp1	-0.870472
			Tbc1d19	-0.873159
			1110051M20Rik	-0.873587
			Lyplal1	-0.874893
			Trdmt1	-0.876638
			Itih5	-0.878073
			Porcn	-0.880072
			Asrgl1	-0.881938
			Atp6v0e2	-0.882006
			Fnip2	-0.882924
			Hsbp1l1	-0.883948
			Rasd2	-0.88472
			Sh3rf2	-0.886321
			Abat	-0.892732
			Maf	-0.893466
			Slc25a42	-0.897457
			5730419F03Rik	-0.898835
			Gdf15	-0.899545
			Pm20d1	-0.901338
			Gm15787	-0.902101
			Pyroxd2	-0.902594
			Paqr7	-0.908759
			Zfp2	-0.912725
			B4galnt3	-0.914972
			Sfxn5	-0.917989
			Pcsk4	-0.920071
			Stamos	-0.921728
			Cd200	-0.925865
			Hif3a	-0.927576
			Fmo4	-0.928524
			Kank2	-0.930464
			Prelp	-0.933464
			Abi3	-0.934364
			Foxred2	-0.934796
			Ces1d	-0.935087
			Zfp618	-0.943085
			Hexb	-0.944954
			Rassf9	-0.945947
			Ttc39c	-0.947904
			Olfr78	-0.94956
			Osbpl6	-0.951894
			Ckmt2	-0.953898
			Fam187b	-0.956259
			BC024139	-0.957663
			Bche	-0.963876
			Zfp677	-0.965711
			Nrap	-0.967537
			Cryzl2	-0.969785
			Ybx2	-0.974113
			Slc5a6	-0.974869
			Gm15912	-0.978899
			Fam161a	-0.982653
			Fcamr	-0.99268
			Gal3st2b	-0.993466
			Kat6b	-0.994591
			Gm10399	-0.995491
			Cntd1	-0.998313
			Has2os	-0.999501
			Slc4a4	-1.00364
			Plbd1	-1.01143
			Hpgd	-1.01216
			Gm13421	-1.02045
			Tns4	-1.02085
			Trpm6	-1.02419
			Adamtsl5	-1.02483
			Hykk	-1.0261
			Abcb1a	-1.02679
			Rtl8b	-1.02929
			Reg4	-1.03857
			Gpam	-1.03867
			Fmo5	-1.04006
			2900052L18Rik	-1.04862
			Mypopos	-1.05027
			Oaz3	-1.05145
			Cyp2d12	-1.05324
			Ntn4	-1.0584
			Gbe1	-1.06925
			Kcnf1	-1.07127
			Gatm	-1.07246
			Gsdmc3	-1.07256
			Gal3st2c	-1.07498
			Ror1	-1.07695
			Il15	-1.07777
			Slc26a2	-1.08499
			Msrb2	-1.08724
			Nr1d2	-1.08772
			Esrrg	-1.09101
			Pros1	-1.09881
			Best2	-1.10603
			Zfp286os	-1.10913
			Col16a1	-1.10924
			Slc46a1	-1.11511
			Abcg8	-1.1193
			Cipc	-1.12855
			Pbld2	-1.13096
			Rprm	-1.13435
			Gnao1	-1.13712
			1700001L05Rik	-1.1397
			Hspb6	-1.14003
			Amotl1	-1.14223
			Chrna1os	-1.14436
			Klk1b4	-1.14684
			Meis3	-1.149
			Gm15401	-1.14929
			Tsacc	-1.16052
			Sult1c2	-1.16603
			Gm9515	-1.174
			Hpn	-1.17772
			Col8a1	-1.17801
			Wfdc2	-1.18374
			Cadm1	-1.18392
			Sbsn	-1.18959
			Gm14403	-1.19842
			Tgm3	-1.20468
			0610005C13Rik	-1.20596
			Grik5	-1.20869
			Atp12a	-1.21065
			Tmprss13	-1.21249
			Tmem8b	-1.21574
			Hpgds	-1.22845
			Plscr4	-1.22893
			Kazald1	-1.23476
			Slc6a7	-1.24285
			Gm16341	-1.24369
			Klhl23	-1.24759
			Ctsf	-1.24914
			Slc15a1	-1.25232
			Agmo	-1.25305
			Camsap2	-1.26233
			Hmcn1	-1.27622
			K230010J24Rik	-1.27999
			Nexn	-1.28845
			Ttll6	-1.29184
			7530428D23Rik	-1.2922
			Syn2	-1.29533
			Gm16143	-1.29588
			Maob	-1.30216
			Gjb5	-1.30332
			Fabp4	-1.30399
			E430024P14Rik	-1.30871
			Tfpi	-1.31524
			Gm27463	-1.32029
			Gm10639	-1.32044
			Sh3bgr	-1.33422
			Il1rl2	-1.35044
			Adcy5	-1.35713
			Stk26	-1.35914
			Gnai1	-1.36901
			Lyve1	-1.37683
			Nr1i3	-1.38155
			Tagap	-1.38357
			Spaca6	-1.39231
			Ttr	-1.39332
			Apobec2	-1.394
			Klb	-1.39475
			Ptpru	-1.39733
			Ms4a10	-1.40568
			Slc6a4	-1.41054
			Nxpe2	-1.41184
			Smpx	-1.41593
			Tmem64	-1.41918
			Rnf212	-1.44988
			Nr1d1	-1.46875
			Slc20a1	-1.47171
			Dpyd	-1.47237
			Rdx	-1.48604
			Cttnbp2	-1.49492
			Lifr	-1.5031
			Neu3	-1.51161
			mt-Tw	-1.51545
			Sycn	-1.51775
			Gjb4	-1.5181
			Slc2a5	-1.53873
			5430427M07Rik	-1.55055
			Fhl1	-1.56615
			AI854703	-1.56772
			Bmp3	-1.57536
			Ace2	-1.57755
			Arl4d	-1.57832
			Cyp2f2	-1.59689
			Sun2	-1.60279
			Ghr	-1.61485
			Podn	-1.61788
			Vtcn1	-1.63052
			Nbl1	-1.63079
			Gm21885	-1.63687
			Sstr1	-1.66992
			Slc36a1	-1.68287
			Ptger3	-1.68315
			Capsl	-1.69103
			Enpep	-1.69661
			Cyp2c69	-1.72582
			Npy1r	-1.72601
			Cyp2c68	-1.75126
			Aspn	-1.7582
			Timp4	-1.76764
			Cd36	-1.79604
			Mfap3l	-1.80985
			Gm11830	-1.85202
			St8sia5	-1.87344
			Rims4	-1.87792
			Mmrn1	-1.90783
			Casp14	-1.91525
			2310079G19Rik	-1.93444
			Fut9	-1.9458
			5033404E19Rik	-1.97864
			Adamts9	-1.97949
			Slc16a12	-2.02847
			Cyp2c67	-2.0309
			Gm18180	-2.05645
			Fmo1	-2.07214
			2010106E10Rik	-2.09913
			Mettl7a2	-2.11775
			Hepacam	-2.13045
			Cyp2c40	-2.18922
			Mptx1	-2.22469
			Insrr	-2.23106
			Slc24a3	-2.2322
			Prss23	-2.25212
			Pamr1	-2.30704
			Naaladl1	-2.41304
			Chodl	-2.58808
			Fmo2	-2.60273
			Slc10a2	-2.6434
			Slc37a2	-2.64822
			Itih2	-2.64836
			Gm17322	-2.73575
			Sparcl1	-2.80464
			Foxp2	-2.82156
			Gm21814	-2.91191
			Pdgfd	-2.94681
			Cryab	-2.97036
			Igfbp6	-3.18318
			Cyp4b1	-3.21493
			Scnn1g	-3.22689
			Cdkl1	-3.23402
			Fxyd4	-3.78206
			Sis	-4.28042

## Sheet: Table S3
Table S3: Common (both sexes), and sex-specific (male or female) response to AOM/DSS treatment (15 weeks)
Common	lofFC (M)	logFC (F)	Male specific	logFC (M)	Female specific	logFC (F)
Clca4b	4.15475	2.76174	Defa30	8.40121	S100a9	5.74591
Cxcl9	4.14016	3.49443	Mgst3	5.83969	Ighv1-85	5.3776
0610040F04Rik	3.70571	1.8207	Gm21742	5.60733	Igkv4-74	5.00727
Myl7	3.51655	2.2362	Notum	5.07775	Ighv1-7	4.95948
Nos2	3.37236	2.36758	Mbd1	4.99101	Ighv9-4	4.62054
Gm12250	3.14426	1.94276	Igkv13-85	4.86389	Ighv2-3	3.73065
Ifit2	3.05352	2.43346	Ighv1-42	4.11823	Igkv4-61	3.44291
Nlrc5	2.8043	3.30073	R3hdml	4.04847	Ighv1-72	3.38014
Mfsd2a	2.76752	1.82139	Spock2	3.78667	Ighv4-1	3.10892
Ubd	2.6779	2.32075	Pla2g4c	3.67978	Ighv1-22	2.72001
H2-DMb1	2.64467	3.5592	Igkv12-98	3.50239	Ighv5-9-1	2.59974
Fer1l4	2.56935	1.8605	Tgtp1	3.48695	Igkv1-110	2.41989
Cd74	2.53699	3.65115	S100a8	3.45004	Pbp2	2.28254
Gm14137	2.45352	1.01033	Igkv3-1	3.4144	Akt3	2.10238
H2-Ab1	2.21556	3.23384	Sprr2h	3.39025	Serpina3g	1.93308
Ighv3-8	2.1611	6.89791	Iigp1	3.34092	H2-Q5	1.79748
Igtp	2.1157	1.92971	Gm26244	3.24017	Ccl5	1.78456
Oas2	2.09913	1.45122	Gm36840	3.23895	Wfdc18	1.45687
Capg	2.05328	1.22424	Slc30a2	3.21465	Gsta3	1.35641
H2-Aa	1.95093	3.1583	Snord118	3.17465	Gbp8	1.1925
Gsap	1.89613	1.63397	Iglc1	3.14049	Pxdc1	1.12055
Ly6a	1.75543	1.17976	Itln1	3.12204	Cbr3	1.08507
H2-Q7	1.73618	1.94408	Ifi47	3.09434	Lysmd2	0.991014
H2-DMa	1.67822	2.65224	Ighv2-9-1	3.03166	Tmem229b	0.985221
Zbp1	1.66837	1.36081	Ceacam12	2.81803	Cnn2	0.742959
H2-Eb1	1.56731	2.86922	Pla2g2a	2.80816	Camk2b	0.648341
Psmb8	1.56208	1.6172	Ighg2c	2.80723	Gstm1	0.549478
H2-Q6	1.52834	2.15527	Wif1	2.80282	Lyn	0.478804
Tnf	1.50203	1.87445	Scgb2b10	2.7308	Cpm	-0.618668
Tap1	1.49892	1.36098	Duoxa2	2.56867	AI464131	-0.63162
Il4ra	1.43695	0.699131	Pnliprp2	2.56036	Zscan20	-0.642162
Steap4	1.41546	2.00464	Apol9a	2.51014	Sema3f	-0.830798
Irgm2	1.37351	1.05644	Dhrs9	2.43291	Cracr2a	-0.837232
Gbp3	1.3274	1.64497	Tnfrsf11b	2.41233	Arid5b	-0.863272
Stat1	1.25791	0.760848	Usp18	2.38801	Fndc5	-1.02859
Smpdl3b	1.25492	1.18775	Prr5l	2.37266	Syngr1	-1.0295
Psmb9	1.25239	1.2632	Ighv8-12	2.36691	Tppp3	-1.18328
Prdm1	1.22354	1.05722	Isg15	2.32815	Pdp2	-1.35184
Slfn4	1.20006	1.12974	Gm47283	2.32349	Crisp3	-1.90789
Trim40	1.17756	0.928963	Ighv1-19	2.31741
Ube2l6	1.15754	0.907515	Iglv2	2.31453
Ripk3	1.13206	0.711273	Eya2	2.29721
Socs3	1.07271	1.10554	Ido1	2.24378
S100a11	1.05292	0.805204	Igkv9-124	2.23962
B2m	1.00258	0.790022	Scgb1b3	2.22266
Cyba	0.984263	0.789407	Apol9b	2.20587
1500009L16Rik	0.963631	0.921775	Gvin1	2.20388
AW112010	0.772683	0.954679	Gm5431	2.19317
Gch1	0.75089	0.531166	Gm15658	2.17881
Nipal2	0.683717	0.48393	Ighg2b	2.15773
Irf9	0.677781	0.462285	Oas3	2.12748
Sorcs2	-0.51053	-0.596194	Socs1	2.10929
Ralgps1	-0.629076	-0.563032	Dkkl1	2.10513
Coq8a	-0.935428	-0.846102	Krt36	2.05688
Sptbn2	-1.0341	-0.914143	Lpo	2.01791
Rftn2	-1.03856	-0.753406	Ciita	2.00967
Fhl1	-1.06186	-0.728529	Snord13	2.00016
Lamb2	-1.07714	-0.677916	Evx1	1.94837
Rin3	-1.09716	-1.02238	Oasl2	1.9116
Cacna1a	-1.16733	-0.83226	Apoc2	1.91154
Gm30613	-1.37426	-1.88456	Gbp2	1.86555
Anpep	-1.59454	-2.27804	Ifit1	1.8302
Plscr2	-1.6394	-1.11627	Lrmda	1.82909
Lgr5	-1.69104	-1.33495	Cck	1.81929
Prkar2b	-1.71125	-1.32679	2010109I03Rik	1.7949
Gm10561	-1.73819	-1.26198	Akr1c18	1.79152
Capsl	-1.78661	-1.19391	Sprr2b	1.78567
Ghr	-1.91516	-0.803408	Gm13203	1.78151
Pcdh17	-2.14741	-1.77922	Cdc42ep2	1.77776
Spaca6	-2.65798	-1.54214	Igkv6-17	1.77692
Bex4	-3.4322	-2.44501	Trim15	1.76005
			Hbb-bt	1.74518
			Tgtp2	1.72372
			Ifi44	1.65407
			Cwh43	1.65319
			Phf11b	1.65191
			Lpcat4	1.65167
			Slc16a3	1.65157
			Ly6g6c	1.63046
			Rtp4	1.62993
			Duox2	1.61223
			Gsdmcl-ps	1.57892
			Sh3kbp1	1.57463
			Cd177	1.5644
			Sprr1a	1.54898
			Ffar3	1.54386
			Apol6	1.53785
			Clca4a	1.53542
			Gchfr	1.53449
			C030013C21Rik	1.53074
			Ifit3	1.51354
			Phf11d	1.51136
			Gm9790	1.50816
			Arhgdig	1.50767
			Irf7	1.49633
			Apol7a	1.48101
			3930402G23Rik	1.47491
			Eif4e3	1.47434
			Bmp8b	1.46997
			Ifitm3	1.4627
			Lgals9	1.45309
			Sema7a	1.44784
			Gm4070	1.44236
			Upk1b	1.43265
			Glipr2	1.42836
			Hbb-bs	1.4222
			Plcd3	1.4209
			Spink4	1.41632
			Tubb2a	1.40259
			Ifit3b	1.38078
			Tubb2b	1.37829
			Edn3	1.37557
			Tnfrsf12a	1.37361
			Arid5a	1.36673
			Gsdmc2	1.36301
			Creb3l3	1.3598
			Sulf2	1.35
			Sprr2a3	1.34478
			Sfn	1.3269
			Phlda1	1.32618
			Slc51b	1.29782
			Mlxipl	1.29278
			Pgk1-rs7	1.28609
			Ceacam10	1.28425
			Plaur	1.27298
			Gm28588	1.26896
			Oasl1	1.26488
			Gbp6	1.26267
			Ccdc71l	1.25617
			Gm12346	1.25552
			Ccl9	1.24214
			Omp	1.22765
			Samd12	1.21669
			Kctd12	1.18243
			mt-Rnr1	1.17294
			Dgat2	1.1683
			Tmsb10	1.16066
			Ccdc22	1.1536
			Ifit1bl1	1.15044
			Prex1	1.14994
			Bst2	1.13905
			Lrp8	1.13668
			Gm26917	1.13578
			Ms4a8a	1.13564
			Tnip3	1.12906
			Paqr8	1.1255
			Cldn4	1.11901
			St3gal3	1.11734
			Higd1a	1.11571
			Prom1	1.10697
			Krt20	1.10665
			Hs3st3b1	1.09571
			Sdcbp2	1.08348
			Cdkn1c	1.07619
			Syt5	1.06796
			Fads3	1.06793
			Aplp1	1.06259
			Rsad2	1.05875
			Adm	1.05531
			Sectm1a	1.05483
			Sprr2a1	1.05152
			Cenpw	1.0487
			Rnf24	1.04462
			Amigo3	1.04014
			Snrpn	1.0342
			Casp4	1.02761
			Ecscr	1.02601
			2010003K11Rik	1.02025
			Cd14	1.01773
			Plek2	1.01359
			Lgals3bp	1.00223
			Atf3	1.00121
			Cda	1.00115
			Gpx2	1.00099
			Muc4	0.997033
			S100a10	0.993584
			Smox	0.988933
			Tnfrsf1b	0.987407
			Arl14	0.985108
			Tmsb4x	0.983149
			Ier3	0.979605
			Gm28661	0.961545
			4930417H01Rik	0.955908
			Sgk2	0.954624
			Fam3b	0.95445
			Dusp6	0.948598
			Cystm1	0.945098
			Spats2l	0.944725
			B4galnt4	0.94396
			Pglyrp1	0.936931
			Itgb6	0.930838
			Fam162a	0.927781
			Cry1	0.927659
			Plac8	0.920778
			Pnp2	0.917609
			Rnaset2b	0.916773
			Rhof	0.910917
			Gsdmc4	0.910302
			Pde9a	0.908224
			Meis3	0.90638
			Mcpt2	0.901513
			Ada	0.900057
			Irgm1	0.899073
			Prnp	0.896063
			Ier5	0.894307
			Cd55	0.891659
			Parp14	0.890536
			Gm29216	0.884358
			Insl6	0.88308
			Gpr39	0.881683
			Ly6e	0.880705
			Tmcc3	0.871158
			Srxn1	0.866415
			Serinc2	0.866037
			Oas1a	0.863091
			Slc27a2	0.857602
			Syk	0.857414
			Slc35d2	0.85651
			Sprr2a2	0.852773
			Dynlt1a	0.851519
			Krt18	0.851285
			Bok	0.849973
			Gprc5a	0.849406
			Txn1	0.847413
			Pibf1	0.84706
			Mall	0.838726
			Dbi	0.838607
			Gm43860	0.838165
			Shf	0.837025
			Cd274	0.835068
			Psmb10	0.829563
			Ppp1r14d	0.827645
			Ddx60	0.821112
			Nhp2	0.820513
			Gm28437	0.819854
			N4bp3	0.816333
			Gdpd5	0.81569
			Ptpro	0.814858
			Tuba1c	0.813585
			Tex30	0.805339
			Alas1	0.80316
			Ptger4	0.802489
			Sec61g	0.802212
			Ripk2	0.801638
			Ptp4a1	0.79788
			Paqr4	0.796929
			Igsf23	0.796503
			Sppl2a	0.790498
			1700017B05Rik	0.789747
			Gm4332	0.78711
			Ckap4	0.779422
			AA467197	0.773433
			Cldn23	0.766833
			Gt(ROSA)26Sor	0.765414
			Mob4	0.765398
			Pgap1	0.76249
			Wars	0.761632
			Dnajc15	0.759263
			Sertad1	0.757921
			Taldo1	0.756115
			Gm9800	0.755728
			Atp5e	0.751303
			Dynll1	0.748893
			Cycs	0.744196
			Kcnk1	0.743706
			Xaf1	0.738201
			Dhx58	0.73793
			Slc35f6	0.73556
			Rpl41	0.735431
			Mrc1	0.733473
			Usmg5	0.731492
			Galnt12	0.726168
			Ifi27l2b	0.725462
			Asns	0.724475
			Tmem238l	0.722647
			Car13	0.722058
			Ctsz	0.719449
			H2-D1	0.718347
			Dnajb1	0.716478
			Mks1	0.715211
			Parp9	0.71496
			Psme2b	0.714104
			Abhd17b	0.71403
			Mir6909	0.71254
			Mov10	0.70692
			Cyp51	0.706148
			Atp5k	0.70443
			Lrrc59	0.70282
			Tmem140	0.702785
			Chchd2	0.702581
			Uqcr11	0.70254
			S100a13	0.702403
			Ppm1j	0.699084
			0610012G03Rik	0.698545
			Arl1	0.696397
			Ppcs	0.695569
			Oas1g	0.695391
			Cfl1	0.692903
			Abhd12	0.692357
			Psme2	0.690831
			Snrpg	0.688167
			Tagln2	0.684623
			Ccdc124	0.684133
			Aqp8	0.682073
			Eif4ebp1	0.680753
			Kcnk6	0.679189
			Crb3	0.674285
			Pet100	0.674141
			1810037I17Rik	0.673829
			Ndufs6	0.672035
			Ufsp1	0.671952
			Gm17066	0.671693
			Acot7	0.669962
			Fam83f	0.668735
			Mal2	0.668692
			Prr13	0.667573
			Batf2	0.666827
			Dsc2	0.662432
			Pla2g16	0.661449
			Pomp	0.660876
			Zdhhc18	0.660802
			Bpgm	0.660767
			Sem1	0.66062
			Cdc34	0.657456
			D8Ertd738e	0.655987
			Id1	0.655884
			Zfp821	0.655249
			Tprn	0.654582
			Gjb2	0.652752
			1110059E24Rik	0.652351
			Rps27l	0.651711
			Bak1	0.650714
			Gm8186	0.649275
			Foxa3	0.648952
			Ndufs4	0.647284
			Iba57	0.645932
			Rps19bp1	0.645507
			Tomm7	0.645049
			Id3	0.642403
			Cmc2	0.640379
			Blmh	0.640192
			Gpx4	0.63928
			Actb	0.63798
			Misp	0.637965
			Sec61b	0.637262
			Mad2l1bp	0.637152
			Gpsm2	0.634212
			Pnp	0.633793
			Arpc1b	0.633256
			Bag1	0.631475
			Nus1	0.631004
			Agpat4	0.630482
			Dcp2	0.630104
			Pparg	0.624885
			B4galt6	0.623853
			Dynlt1f	0.623786
			Endod1	0.62186
			Zyx	0.619039
			Lrrc8b	0.618871
			Anxa4	0.618683
			Cd47	0.616438
			Nol4l	0.614314
			Mea1	0.612445
			Stat2	0.610942
			Casp8	0.606525
			Fdx1l	0.60484
			Rnf213	0.603832
			Itpk1	0.603585
			Tspan8	0.602122
			Cisd1	0.600867
			Nipal1	0.599118
			Trim25	0.598386
			Eno1	0.597303
			Polr2k	0.592369
			Pon2	0.591664
			Aldh3b2	0.591106
			Erh	0.590474
			Gale	0.590183
			Snrpd2	0.589987
			Ap1s1	0.589597
			Parp3	0.584876
			Cox7b	0.583998
			Snrpe	0.583367
			Hras	0.583065
			Tma7	0.580293
			Chchd1	0.579701
			Zdhhc21	0.579599
			Pdk3	0.579562
			Cmpk2	0.57691
			Litaf	0.576821
			Tiparp	0.575661
			Nedd8	0.574165
			Mrpl20	0.571642
			Arl4a	0.570629
			Gm10736	0.5701
			Gars	0.570001
			Trim12a	0.569033
			Twf1	0.568223
			Bud31	0.567492
			Tmed5	0.567393
			Pin4	0.566465
			Ptk6	0.565543
			Mrpl36	0.565172
			Ift20	0.564695
			Ube2f	0.564394
			Rab11a	0.564204
			H2-K1	0.561743
			Kif4	0.560924
			B3galt5	0.560862
			Ogfr	0.560499
			Perp	0.558222
			Ankrd50	0.555786
			Gla	0.555524
			Lsm12	0.555346
			Dtx3l	0.554036
			Psme1	0.552792
			Mmrn1	0.552433
			Rnf19b	0.551003
			Mfap5	0.550509
			Ermp1	0.550203
			Ywhag	0.54756
			Calm1	0.547326
			Nt5c2	0.546039
			Cops9	0.545963
			St14	0.5445
			Nfkbiz	0.544456
			D1Ertd622e	0.54435
			Ubl5	0.543888
			Ppa2	0.543568
			Pgd	0.542425
			Eif6	0.541806
			Samd9l	0.540771
			Rmdn3	0.538665
			Gm6548	0.538459
			Itgav	0.53757
			Rnf128	0.536046
			Dctn3	0.535993
			Eif1a	0.53449
			Clic1	0.532272
			Bspry	0.531936
			Rab24	0.529162
			Psmb3	0.528899
			Mrpl12	0.52877
			Cox7a2	0.528674
			Cast	0.528185
			Actn4	0.526882
			Glt28d2	0.525582
			Sass6	0.524338
			Arpc4	0.521938
			Riox1	0.521893
			Nr2c2ap	0.52067
			Mcub	0.520667
			Enpp4	0.519888
			Fkbp1a	0.519461
			Prkx	0.517777
			Stom	0.517065
			Eif5a	0.515255
			Irf1	0.513167
			Mrpl54	0.51313
			Cdk2ap2	0.510367
			Ptprh	0.509667
			Cnp	0.508694
			Ndufb6	0.50836
			Abhd4	0.506869
			Nelfe	0.505773
			Ybx3	0.504394
			Muc13	0.50224
			Phf5a	0.501747
			Gnb1	0.500663
			Uqcrh	0.500334
			Arl6ip1	0.498469
			Triap1	0.497998
			Ext1	0.497415
			Hn1	0.497287
			Itgb5	0.494091
			Pycard	0.493928
			Plekhj1	0.491575
			Rock2	0.490576
			Txndc17	0.488443
			Tpmt	0.487256
			Sox9	0.485094
			2010107E04Rik	0.483498
			Dnlz	0.482703
			Itpa	0.482624
			Chmp2a	0.481342
			Arpc5	0.479105
			Atp5l	0.47867
			Prelid2	0.478416
			Gemin7	0.477954
			Arpc3	0.476016
			Clp1	0.4758
			Dapk2	0.47509
			Cox6c	0.474832
			Ube2l3	0.473425
			Ctnnd1	0.471721
			Tpi1	0.465458
			Ptpmt1	0.465123
			Sqstm1	0.464258
			Sil1	0.464148
			Gmds	0.462983
			Panx1	0.462874
			Gon7	0.461279
			Pcbd2	0.46099
			Jag1	0.459438
			Sec61a1	0.459333
			Ephb2	0.459315
			Tor3a	0.457832
			1110008F13Rik	0.457517
			Mob3a	0.457244
			Elof1	0.456987
			Cript	0.456727
			Atp6v0e	0.455105
			Zfand5	0.455071
			Pdzd11	0.454448
			Nubp1	0.454117
			Tnfrsf10b	0.452948
			Stk25	0.452316
			Fuca1	0.45094
			Tbc1d10b	0.449915
			Tapbp	0.448771
			Rps20	0.447929
			Cap1	0.447116
			Mrps21	0.444741
			Serpinb5	0.441962
			Pfdn5	0.43882
			Mxd1	0.438716
			Txnrd1	0.436747
			Rab8a	0.434585
			Dirc2	0.432877
			Akirin2	0.431422
			Katnbl1	0.430904
			Sri	0.426586
			Ppp1ca	0.425241
			Stx8	0.424878
			Tomm22	0.423201
			Tpm3	0.423028
			Rps24	0.422786
			Atp5j	0.422379
			Apool	0.420421
			Xpnpep1	0.420363
			Atp6v1g1	0.41583
			Rala	0.41533
			Tcof1	0.413738
			Psma5	0.412131
			Dbnl	0.410984
			Emg1	0.410915
			Mrps22	0.410686
			Acsl5	0.408214
			Lypd8	0.404314
			Sdc1	0.403947
			Iffo2	0.40385
			Dcun1d5	0.403366
			Rpl34	0.400796
			Cdc42	0.400138
			Zfand1	-0.401728
			Klc1	-0.403212
			Sec16b	-0.40648
			Pkdcc	-0.406625
			Cul4a	-0.408212
			Tmem80	-0.410476
			Pttg1ip	-0.413017
			Tfcp2	-0.414114
			mt-Rnr2	-0.4153
			Orc3	-0.418508
			Hopx	-0.424284
			Srek1	-0.424484
			Ighmbp2	-0.437918
			Bckdhb	-0.438144
			Mtss1	-0.442405
			Cep164	-0.443806
			Trp53bp1	-0.445782
			Fbxl12	-0.44918
			2810403A07Rik	-0.453606
			Atat1	-0.457231
			Prdx6	-0.458643
			Hsd11b2	-0.461847
			Pbx1	-0.461999
			Zfp362	-0.463423
			Tmem201	-0.464108
			Coq10a	-0.465606
			Adgra3	-0.467928
			Vsig10	-0.469476
			Kremen1	-0.475333
			Pfas	-0.475397
			Ano8	-0.47564
			Iyd	-0.476376
			Zgpat	-0.47804
			Limk2	-0.478754
			Cbx4	-0.479255
			Rbbp9	-0.480193
			Gprasp1	-0.48075
			Smim24	-0.481882
			Nnt	-0.482461
			Plk3	-0.483487
			Fastkd1	-0.483793
			Enpp5	-0.491065
			D10Wsu102e	-0.49193
			Scamp1	-0.492426
			Pisd-ps1	-0.499655
			Zfp467	-0.500362
			Wdr59	-0.504697
			Zfp446	-0.505086
			Arhgap39	-0.505935
			Bcas1	-0.507946
			Atrn	-0.509964
			Tinag	-0.514928
			Slc5a1	-0.515319
			Xkr6	-0.519448
			Phf21b	-0.521633
			March2	-0.523985
			Zscan26	-0.524941
			Hoxa11os	-0.526313
			Crtc2	-0.527216
			Sirt4	-0.5285
			Cers5	-0.528569
			Gstt1	-0.532232
			Socs5	-0.532418
			Sdc2	-0.532805
			Mkrn2os	-0.534061
			Snx25	-0.536921
			Mlkl	-0.538621
			Gm53	-0.538921
			2510009E07Rik	-0.540515
			Pcgf2	-0.541238
			Hdac11	-0.541893
			A430033K04Rik	-0.545353
			Galc	-0.54568
			Pnisr	-0.546232
			Xpc	-0.547051
			Lancl1	-0.548694
			Synpo	-0.548883
			Agt	-0.55063
			Poli	-0.551955
			Hid1	-0.557257
			Cspp1	-0.557395
			Klhl17	-0.559489
			Abcc10	-0.562842
			Trim3	-0.565099
			Srrm2	-0.5672
			Fam171a1	-0.567334
			Plch2	-0.569786
			Kctd18	-0.570417
			Ankrd16	-0.571675
			Iqcc	-0.572658
			Nupl2	-0.576066
			Osbpl5	-0.576771
			Smarca2	-0.579726
			Epb41l3	-0.581251
			Frmd4a	-0.581288
			Hacl1	-0.587824
			Dclre1a	-0.58968
			4933431E20Rik	-0.590694
			Gnpda1	-0.594932
			Ankrd10	-0.595328
			Dapk1	-0.604155
			Apbb2	-0.604293
			Firre	-0.606845
			Cyp2d22	-0.607285
			Aasdh	-0.60748
			Rnf149	-0.607709
			Ptbp2	-0.60821
			Bahcc1	-0.61463
			Chd6	-0.616594
			Repin1	-0.618614
			Car2	-0.620009
			Stim1	-0.623169
			Pus7	-0.624114
			Pxylp1	-0.625981
			Zfp61	-0.626079
			Cachd1	-0.626915
			Ints6l	-0.627187
			Dnhd1	-0.627257
			Chpt1	-0.627846
			Slc25a23	-0.628663
			Prss36	-0.62938
			Cplx2	-0.632421
			Sipa1l2	-0.632812
			Hes2	-0.633635
			Zdhhc8	-0.634297
			Lpar1	-0.634611
			Nfic	-0.635907
			Dock6	-0.637013
			Asb11	-0.638734
			Tlcd1	-0.638967
			Rhbdl2	-0.639167
			Atp6v0e2	-0.639818
			Csad	-0.640188
			Zfp182	-0.641438
			Phf1	-0.642148
			Usp28	-0.642219
			Capn15	-0.644935
			Gpt2	-0.647458
			Dennd1a	-0.648782
			Ercc6	-0.650083
			Slc12a6	-0.650423
			Celf3	-0.653566
			Srsf5	-0.654879
			Zfp251	-0.655324
			Cobl	-0.65541
			Wdtc1	-0.655648
			Cuedc1	-0.656224
			Elk1	-0.65623
			Mir194-1	-0.658263
			Ogt	-0.658529
			Slc26a11	-0.66529
			Gigyf1	-0.66667
			Cc2d2a	-0.667502
			Gal3st2	-0.668342
			Zfp956	-0.671097
			Maged2	-0.673305
			Dmd	-0.674348
			Sik3	-0.67488
			Leng8	-0.676245
			Naaa	-0.678073
			Kcnf1	-0.678281
			Pacs1	-0.682513
			Smoc2	-0.683248
			Ppp4r1l-ps	-0.683929
			Acsl1	-0.684972
			Ccdc157	-0.687456
			Cipc	-0.692045
			Arhgap33	-0.69364
			Neat1	-0.694279
			Pck1	-0.695996
			Tmem25	-0.69829
			Gramd1b	-0.701461
			Vwa3b	-0.705413
			Eldr	-0.706346
			Rev1	-0.707092
			Adcy6	-0.708471
			Neo1	-0.7122
			Glb1l	-0.71489
			Osbpl1a	-0.714948
			5430427M07Rik	-0.717203
			Sytl1	-0.717397
			Gls	-0.72053
			Mtx3	-0.721968
			Prdm9	-0.722846
			Slc26a2	-0.723233
			Dclre1c	-0.724362
			Echdc3	-0.726751
			Il17re	-0.726883
			Tmem131l	-0.729683
			Trim44	-0.733494
			Gm12551	-0.733514
			Unc13b	-0.734877
			Zfp608	-0.73497
			Sfxn5	-0.73544
			4833413G10Rik	-0.74235
			Zscan25	-0.746331
			A330023F24Rik	-0.746739
			Smpx	-0.747066
			Sema4g	-0.747689
			Osbpl6	-0.750602
			Nrbp2	-0.751886
			Rccd1	-0.751889
			Tbcel	-0.757055
			Pfkm	-0.759878
			Med21	-0.761344
			Gm12258	-0.76154
			Klf9	-0.762275
			Tbc1d8	-0.766137
			Abat	-0.767595
			4632404H12Rik	-0.768109
			Crim1	-0.771494
			Cfb	-0.777898
			Pdcd4	-0.77845
			Ttll10	-0.782005
			Dpp4	-0.784053
			Cd302	-0.784376
			Rwdd3	-0.785287
			Cry2	-0.787933
			Icosl	-0.789698
			Tspan33	-0.790165
			Tmed8	-0.791051
			Tceanc	-0.799248
			Spata13	-0.799774
			Tbc1d24	-0.800215
			Cul7	-0.801572
			Cbx7	-0.802443
			Gm21781	-0.802959
			Setd7	-0.804386
			Zfp516	-0.80527
			Mir27b	-0.806473
			Ggnbp1	-0.80663
			Fam105a	-0.807453
			Taf9b	-0.809957
			Amt	-0.810905
			Zfp395	-0.818223
			Rad9b	-0.820453
			AI480526	-0.820761
			Prelp	-0.822209
			Creb3l2	-0.826794
			Fkbp9	-0.82885
			Ldlrad3	-0.836673
			Ankrd12	-0.839867
			Tns4	-0.846297
			Lrp4	-0.853986
			Baiap3	-0.854957
			Thnsl2	-0.855603
			Gbe1	-0.855873
			Wwc2	-0.856099
			Itpkb	-0.859073
			Ino80dos	-0.860295
			Fam46c	-0.86176
			Gspt2	-0.865296
			Pbld2	-0.870249
			Mapk15	-0.872113
			Fam134b	-0.872174
			St6gal1	-0.880706
			Tbc1d19	-0.882354
			Ptch1	-0.888526
			Pyroxd2	-0.890822
			Vamp1	-0.891952
			Zfp775	-0.892978
			Ankrd24	-0.893727
			Rorc	-0.894795
			4930520O04Rik	-0.897625
			Tle4	-0.897995
			2900005J15Rik	-0.902924
			Fnip2	-0.903597
			Atp2c2	-0.907511
			Slc5a6	-0.913084
			Porcn	-0.916243
			Sh3rf2	-0.917506
			A730017L22Rik	-0.917684
			Tbc1d16	-0.918767
			Pag1	-0.919546
			Add3	-0.921294
			Nhlrc1	-0.926554
			Slc25a42	-0.933176
			Gm13563	-0.936007
			Hykk	-0.940521
			Pla2g10os	-0.941096
			Dcdc2b	-0.949575
			Ppargc1a	-0.954319
			Rapgefl1	-0.9567
			Tmem147os	-0.959779
			3632451O06Rik	-0.961347
			Dll1	-0.96305
			Hpgds	-0.967796
			Dpyd	-0.968235
			Bmp2	-0.969826
			Gm37963	-0.971087
			Paqr7	-0.97113
			Lyplal1	-0.972213
			Cryzl2	-0.972308
			Oat	-0.97333
			Ctns	-0.977512
			Klhdc8b	-0.977705
			Bmp3	-0.985338
			Rcn1	-0.986701
			Pkd2	-0.988314
			5031434O11Rik	-0.990781
			Gja1	-0.992009
			Zfp512b	-0.992967
			Sult1c2	-0.993925
			Zan	-0.999175
			Kank2	-1.00102
			Dcp1b	-1.00192
			Ace	-1.00325
			Snap25	-1.00811
			Nrap	-1.00881
			0610005C13Rik	-1.01427
			Slc25a36	-1.01442
			Grik5	-1.01735
			Gnai1	-1.02648
			Pcsk4	-1.02772
			Armcx1	-1.0293
			Kyat1	-1.03635
			Fmo4	-1.03912
			Sh3bp5	-1.04134
			Kat6b	-1.04389
			Egf	-1.04839
			Rasd2	-1.05053
			Gngt2	-1.05319
			Nid2	-1.05385
			Nr1d1	-1.05603
			Dtx3	-1.06176
			Gm37261	-1.06495
			Gm14286	-1.0683
			Sned1	-1.07138
			Cyp27a1	-1.07974
			Sh3pxd2a	-1.08231
			Gm27454	-1.084
			Ston1	-1.08405
			Fgfr3	-1.08667
			Nr1d2	-1.08709
			Ntn4	-1.09069
			Vstm5	-1.0982
			Slc35e3	-1.09891
			Slc43a3	-1.1015
			Upb1	-1.10186
			Fkbp7	-1.10643
			Abcc6	-1.1086
			Acvrl1	-1.1131
			Mylip	-1.1204
			Cyp2d12	-1.12717
			Itpr1	-1.13303
			Adamtsl5	-1.1344
			Lefty1	-1.13544
			Rusc2	-1.13591
			Plxna3	-1.13615
			Cacna1h	-1.13665
			Tns2	-1.14544
			Ybx2	-1.14832
			Usp2	-1.15008
			2310015A10Rik	-1.15079
			Slc4a4	-1.15554
			Mageh1	-1.15618
			Cyp4v3	-1.15665
			Rnf32	-1.15965
			Gm27817	-1.17179
			Has2os	-1.17509
			C1ra	-1.18011
			Prkab2	-1.18214
			Palm	-1.18928
			Gm9515	-1.18969
			Kank3	-1.19498
			Slc2a5	-1.20136
			Hpn	-1.20754
			Pecam1	-1.21248
			Cyp2w1	-1.21545
			Agmo	-1.21652
			Plbd1	-1.22719
			Klhl23	-1.23996
			E430024P14Rik	-1.24309
			Hif3a	-1.24888
			Camsap2	-1.25594
			Il34	-1.26277
			Wfdc2	-1.26482
			Zfp618	-1.26965
			2900052L18Rik	-1.28159
			Tmem8b	-1.28794
			Mid1-ps1	-1.29095
			Gjb5	-1.29423
			Abca1	-1.30728
			Npy1r	-1.31573
			Cd200	-1.31687
			Gm27463	-1.31842
			Slc15a1	-1.32754
			Ttll6	-1.33371
			Slc20a1	-1.34088
			Als2cr12	-1.34245
			Adamts10	-1.34327
			Syn2	-1.34791
			Spon2	-1.35006
			Zfp677	-1.35034
			Gm5148	-1.35185
			Gm43745	-1.35236
			Slc6a7	-1.36775
			Tceal8	-1.3682
			Rps4l	-1.4085
			Atp12a	-1.41292
			K230010J24Rik	-1.41409
			Irs1	-1.41576
			BC024139	-1.42064
			Gdf15	-1.44284
			Tmem64	-1.44876
			Srpx2	-1.45088
			Per2	-1.45734
			Slc46a1	-1.46306
			Rtl8a	-1.46407
			Mpp6	-1.46473
			Rgs16	-1.47984
			Sun2	-1.48625
			Slc16a12	-1.4927
			Muc1	-1.49397
			Ptger3	-1.49547
			Tacc1	-1.53078
			Col16a1	-1.5321
			Mir196a-1	-1.5426
			Sycn	-1.54663
			Ptpru	-1.56608
			Thbs3	-1.57834
			Apobec2	-1.5788
			Insrr	-1.58359
			Ace2	-1.60782
			Pcolce	-1.60894
			Renbp	-1.60999
			Abi3	-1.61371
			Slc6a4	-1.62547
			Trpv3	-1.64162
			Rab11fip5	-1.65556
			Col15a1	-1.66545
			Olfr78	-1.67734
			Fmo1	-1.68172
			Abcb1b	-1.68391
			2010106E10Rik	-1.70548
			Nbl1	-1.7076
			Hepacam	-1.71409
			Gnao1	-1.72299
			Naaladl1	-1.75129
			Enpep	-1.75875
			Best2	-1.77549
			Emp3	-1.77611
			Cadm1	-1.78424
			Emid1	-1.79199
			Tef	-1.80635
			Rgs10	-1.83476
			Rab3b	-1.84116
			Lyve1	-1.85092
			Esam	-1.89136
			Rdx	-1.90128
			Amotl1	-1.92016
			Il1rl2	-1.92406
			Ppic	-1.94919
			Timp4	-1.95852
			Scnn1b	-1.99212
			Ctsk	-2.01644
			St8sia5	-2.02352
			Lhfp	-2.03595
			Olfm1	-2.03942
			Arl4d	-2.06246
			Snord91a	-2.09165
			Lix1l	-2.10859
			Timp2	-2.11094
			Slc36a1	-2.11666
			Stk26	-2.18774
			Igkv12-46	-2.19193
			Per3	-2.20274
			Tmem119	-2.21672
			Abcg8	-2.26961
			Gm17322	-2.27263
			Lgals1	-2.27971
			Mir5125	-2.28515
			F2r	-2.2905
			Cxcl12	-2.34077
			Lifr	-2.35363
			Fabp4	-2.35709
			Dab2	-2.36438
			Fgfr1	-2.42684
			Islr	-2.42717
			Ccl21a	-2.43857
			Ehd2	-2.44096
			Lama4	-2.47773
			Mxra8	-2.49515
			Timp3	-2.50168
			Zcchc24	-2.51189
			Car3	-2.54397
			Bmp5	-2.55065
			Col6a2	-2.57833
			Slc2a4	-2.58581
			Gm21814	-2.58609
			Tnc	-2.59035
			Itih2	-2.62641
			Gpx8	-2.63921
			Gm11830	-2.65759
			Col6a1	-2.70288
			Cd34	-2.73822
			Tcf21	-2.78224
			C1qtnf3	-2.78615
			Dbp	-2.78701
			Ltbp4	-2.80294
			Foxp2	-2.80358
			5033404E19Rik	-2.82691
			Aspn	-2.84717
			Col3a1	-2.84929
			Enpp2	-2.88032
			Tfpi	-2.90477
			Cryab	-2.92995
			Abi3bp	-2.93348
			Abcg5	-2.94605
			Cavin2	-2.95137
			Ciart	-2.98351
			Col5a1	-3.00036
			Dcn	-3.03281
			Fmo2	-3.05241
			Jam3	-3.07348
			Igfbp6	-3.08331
			Mmp28	-3.1107
			Ddr2	-3.17134
			Cd36	-3.22297
			Clec3b	-3.2871
			Fendrr	-3.30686
			Metrnl	-3.41252
			Cav1	-3.41786
			Sgce	-3.47124
			Eln	-3.58954
			Fbln2	-3.61748
			Pamr1	-3.6667
			Wfdc1	-3.67235
			Ogn	-3.78819
			Fxyd1	-3.87541
			Pdgfd	-3.88021
			Fxyd4	-4.00234
			Adamts9	-4.01212
			Postn	-4.06193
			Sparcl1	-4.1234
			Scnn1g	-4.23719
			Lum	-4.30341
			Tnxb	-4.50376
			Mir192	-4.51017
			Casq2	-4.67834

## Sheet: Table S4
Table S4: DEG between females and males during AOM/DSS treatment (9 weeks)
Gene	log2FoldChange	padj
Xist	-12.6073	0
Eif2s3y	13.0331	5.43e-40
Ddx3y	12.4818	5.94e-37
Kdm5d	12.2326	1.89e-36
Uty	11.7007	1.22e-32
Gm28588	10.1867	2.57e-24
Gm29650	8.23487	3.67e-14
Gm4017	6.24445	4.56e-07
Kdm6a	-0.846845	9.71e-07
Kdm5c	-0.478324	6.3e-05
Igkv1-88	3.00393	0.000289879
Fosb	1.28931	0.000480186
5530601H04Rik	-0.689892	0.00578764
Pbdc1	-0.542022	0.00588371
Tbc1d4	-0.44539	0.021461
Prlr	-1.48276	0.0297591
Gm11437	-1.34129	0.0389044
Tmem174	-1.79649	0.0389044
Slc39a8	-0.574777	0.0475566
Eif2s3x	-0.663963	0.0499798

## Sheet: Table S5
Table S5: DEG between females and males during AOM/DSS treatment (15 weeks)
Gene	log2FoldChange	padj
Eif2s3y	13.083	6.11304e-41
Ddx3y	12.252	1.08415e-34
Kdm5d	12.0354	3.45525e-34
Xist	-12.2085	6.22831e-31
Uty	11.4275	1.24396e-29
Gm28588	10.2675	1.856e-23
Gm29650	8.73378	2.5681e-16
Mid1-ps1	5.08118	1.25903e-14
St3gal4	1.24877	6.51876e-13
Ahnak2	1.60991	1.16439e-08
Grk3	-1.68394	2.7723e-08
Capn13	2.09133	2.98306e-08
Gm1123	-1.22239	3.44533e-08
Gm4017	7.12693	1.07204e-07
Gm1965	-1.4477	1.23458e-07
Ugt1a6a	-1.30538	3.97465e-07
2010003K11Rik	1.06008	4.71498e-07
9030619P08Rik	2.08579	4.71498e-07
Syk	0.716721	6.52848e-07
Tcrg-C2	-2.32368	7.70697e-07
Ntn4	-1.65995	1.24523e-06
Gzma	-2.46391	1.57561e-06
Apobec1	0.636718	1.60752e-06
Anxa8	2.0373	2.07505e-06
Thop1	0.958925	3.14247e-06
5330417C22Rik	-0.703273	6.87208e-06
Casc4	-1.46581	8.69626e-06
Nrep	-1.40092	1.24656e-05
Scnn1a	0.866899	1.26042e-05
Tbc1d16	-0.957025	1.54695e-05
Ccl5	-1.85399	1.62883e-05
Naaladl1	-1.63471	2.02394e-05
Adgrf1	1.46406	2.40615e-05
Ces1g	-2.10688	2.40615e-05
Ces1d	-1.30302	4.40615e-05
Gsdmcl-ps	1.953	4.68126e-05
Ccl6	-0.844632	6.35274e-05
Pla2g4c	4.46401	6.41745e-05
Gsn	0.970737	7.83309e-05
Car8	-2.08443	8.0065e-05
Arg2	-1.67565	8.30436e-05
Cd7	-1.83269	8.30436e-05
Nccrp1	2.29314	8.47875e-05
Fam221a	1.06624	9.68672e-05
Fam117a	-1.53159	0.00011768
Ccdc32	0.661587	0.000118314
Tsku	-0.950456	0.000118314
Klrd1	-2.53088	0.000137259
Srd5a2	1.27562	0.000143573
Nt5e	1.79039	0.000152227
Iapp	-3.20902	0.000190869
Gm14137	1.00194	0.000193123
Slc30a10	-3.21838	0.000201365
Sprr2a3	1.24836	0.000201365
Thpo	1.27267	0.000201365
Bmp8b	1.4523	0.000230484
4930581F22Rik	1.05793	0.000241122
Ces2b	-1.64929	0.000245367
Sesn1	-1.00572	0.000245815
Gsdmc4	1.52634	0.000260057
Tmem37	0.934888	0.000286045
4930417H01Rik	1.42336	0.00028992
Bmp3	-1.87553	0.000297358
Slc28a2	-2.30244	0.000308848
Spta1	4.08299	0.000313542
H2-Q2	-0.870588	0.000333058
Car4	0.897577	0.000339384
Snrnp25	0.696955	0.000349252
Chrnb4	-1.72108	0.000352253
Scnn1b	-1.16196	0.000358519
Art2a-ps	-1.94578	0.000375244
Ly6g6c	1.47365	0.000409849
Slc6a8	0.894338	0.000428774
Chgb	-1.57414	0.000448235
Pros1	1.80915	0.000448235
Slc39a8	-0.850407	0.000448235
Xcl1	-1.83137	0.000448235
Sdc2	-0.615184	0.000478631
1810006J02Rik	-2.1059	0.000505667
Tcrg-C4	-1.77259	0.000552491
Stra6l	-0.957838	0.000569101
H2-Bl	-1.74389	0.000594232
Pnliprp2	2.94344	0.000620847
Tm4sf1	1.68538	0.000672586
Pcx	1.18933	0.000673865
Gal3st2	-1.0395	0.000803403
Prlr	-1.66878	0.000803403
Ntrk2	-1.85827	0.000817645
2010109I03Rik	1.46177	0.00084373
Triqk	-1.03644	0.000876783
Piwil4	-0.876128	0.000942498
Gm21742	4.46963	0.000967338
Plcd3	0.927179	0.0010086
Cacna1h	-1.60988	0.00108994
Fgfr2	-0.816297	0.00111083
Hepacam2	-0.618068	0.00115038
Vsig2	-1.26673	0.00123081
Cd55	1.03072	0.00126583
Gna14	0.674886	0.00127535
Asprv1	1.14045	0.00134162
Myo3a	-1.1361	0.00136359
S100a14	1.08795	0.00142909
Arhgap35	0.833519	0.00144111
Npc2	0.571769	0.00156957
Tnip3	1.28337	0.00161226
Gcnt4	-1.63823	0.00162665
Cdkl1	-2.13605	0.00166761
Insrr	-2.09742	0.00167596
Gm15675	1.04553	0.00180571
Rnf150	-1.43727	0.00180571
Nrap	1.09501	0.00182977
Tph1	-1.57378	0.00204363
Amigo2	-1.82454	0.00208965
Rab37	-1.34716	0.00211685
Rsad1	-0.908542	0.00216529
Chga	-1.58077	0.00219847
Dixdc1	-1.18689	0.00219847
4930447F24Rik	-1.52949	0.00251093
Gm8909	-1.20256	0.00251385
Ano7	-0.768264	0.00256739
Pbld2	-0.973896	0.00256739
Dpyd	-1.33204	0.00275228
Abcc5	-1.27908	0.00284702
9130204K15Rik	1.32547	0.00291078
Pcsk1	-1.20332	0.00291078
Sh3d21	0.922959	0.00291078
Aspg	-1.08262	0.00292653
Tln2	0.844364	0.00334432
Itln1	2.3659	0.00339985
Rap1gap	-0.830849	0.00377313
Gm15368	-1.56588	0.00394431
Adh5	-0.899166	0.0042426
Bace2	-0.951614	0.00426127
Exoc3l4	-1.36176	0.00426127
Gpc4	0.685202	0.00426127
Tfpi	-1.94513	0.00426127
Cd160	-1.82184	0.00465228
Rbp2	0.880098	0.00465228
Lama3	0.848759	0.0046886
Tex9	-0.792457	0.00485192
Nrp2	-0.821694	0.00485973
Oas1g	0.863706	0.00496788
Rnase4	-0.781454	0.00497089
A4gnt	-1.38157	0.00505829
Creb3l4	-0.659428	0.00525624
Crisp3	1.97227	0.00525624
Oat	-0.705366	0.00555591
Csta1	2.05736	0.00570186
Cyp2d26	-1.24751	0.00570186
C1galt1c1	-0.512791	0.00582559
Tmem65	-0.758676	0.00584906
Cpne8	-0.536284	0.00585206
Ifit1bl1	0.781779	0.00585206
Pik3r3	0.769319	0.00585206
Unc119	1.033	0.00585206
Sult1a1	-0.498164	0.00590385
Gm12551	1.01638	0.00596232
Rdx	1.60181	0.00601636
Txndc5	-0.519759	0.00601636
Nup62	0.457534	0.00628148
Oxct1	0.535814	0.00641987
March3	0.765165	0.0064211
Slc7a4	-0.633551	0.00654308
Ugdh	-0.938414	0.00680141
Zfp667	-0.894942	0.00681923
Gbp8	-1.14601	0.00686348
Eno3	1.51185	0.00695642
Ang4	2.60909	0.00719869
St6gal1	-0.824773	0.00742699
Abhd3	-1.69965	0.00761421
Smim14	-0.417023	0.00768596
Gjb5	1.68207	0.00791058
Cd3e	-1.35329	0.00793447
Ano1	1.45452	0.00799257
Sult1c2	-0.988023	0.00801915
Fabp6	-1.35128	0.00804371
Ctse	1.3829	0.00867551
Anxa1	0.812238	0.00874868
Mafb	0.901014	0.00874868
Gzmb	-2.1346	0.00892336
Gm9917	0.663037	0.0090214
Slc35g2	-0.725155	0.00921427
Spats2l	0.955422	0.00925189
Ank	-0.822952	0.00937546
Mageh1	-1.16035	0.00938975
Nkg7	-1.59098	0.0094165
Capn2	0.530132	0.00956766
Cutal	0.456235	0.0097696
Ms4a5	-2.17672	0.00978495
Ctsw	-1.24762	0.0100185
5031434O11Rik	-0.834708	0.0100995
Chp2	0.926502	0.0100995
Gabre	-1.48224	0.0100995
Gm15401	1.20261	0.0100995
Ces1e	-0.761929	0.0103198
Slc25a37	-0.598507	0.0108395
Tpm2	1.0416	0.0108688
Ptpro	0.86894	0.0108822
Rnf39	-0.712867	0.0110278
Stom	0.783177	0.0116319
Sh3kbp1	0.897564	0.0118315
Gch1	0.498955	0.0125222
Gngt2	-0.926369	0.0125742
Cat	-0.654844	0.0129178
Clca1	1.01507	0.0129346
Gm10499	-1.26435	0.0129347
Mmd	-0.834546	0.0129347
Gsdme	-0.986685	0.0130019
Tm6sf2	0.729814	0.0131595
Npy1r	1.59574	0.0133262
Dkkl1	1.46157	0.0133851
Tmem43	0.573596	0.0135864
Fgl2	-1.22054	0.013638
Trak1	0.516679	0.013638
Aldh2	0.602222	0.0139163
Tcrg-C1	-1.54831	0.0139163
Dqx1	-0.572493	0.0149658
3632451O06Rik	-0.885513	0.0150556
Ffar4	-1.00292	0.0151975
Nupr1	-1.3229	0.0154019
Adamtsl5	-0.974627	0.0157298
Rnf212	-1.441	0.0159388
Pdp2	1.35865	0.0161867
Als2cl	-0.517298	0.0172519
Dapk1	-0.641163	0.0174703
Slc2a6	-1.15318	0.0176491
Vnn1	-2.47931	0.017906
Dmbt1	-0.618885	0.0182963
Gcg	-1.00081	0.0182963
Fyb2	-0.915972	0.01868
Ugt2b5	-2.19567	0.018847
Tnfaip3	0.712689	0.0192564
Rgs2	-1.30277	0.0193758
Maf	-0.97982	0.01943
Lamc2	0.54097	0.0196471
Ugt2b36	-1.44902	0.0196471
Pmp22	0.541866	0.0200956
Cela1	1.07767	0.0209472
Litaf	0.512216	0.021349
Rcn1	-1.36022	0.0216916
Pla2g4f	1.44298	0.0217342
Hsd17b13	-1.44116	0.0217519
Sprr2b	2.1201	0.0218006
Muc2	-0.995399	0.0220425
Slc35d1	-1.10848	0.0220425
4930402H24Rik	-1.00209	0.0221479
Tmem44	-1.07677	0.0224335
Car3	-1.64287	0.0229153
Krtap3-1	1.52811	0.0229153
Pgrmc1	-0.673951	0.0229153
Tbcel	-0.469152	0.0230142
Abtb2	1.577	0.023972
C4bp	0.98897	0.0243861
Rtp4	0.803918	0.0243861
Cmah	-1.14432	0.0244968
Palmd	-1.32233	0.024654
Crip2	1.62352	0.0261586
Slc1a1	1.02598	0.0261586
Tor3a	0.412446	0.0261586
Kdm5c	-0.478076	0.0262985
S100g	-3.18531	0.0267565
Enpep	-2.42402	0.0274311
Fmo1	2.20415	0.0274311
H2-T-ps	-0.953887	0.0275182
Slc16a9	-0.803222	0.027628
Cd9	0.532116	0.0278463
Hoxb9	-0.598088	0.0279442
Mb21d2	0.603966	0.0282123
Arhgap24	-0.97081	0.0284678
Kit	-0.664869	0.0284678
Pipox	-0.868956	0.0284678
Hmgcs2	-1.32037	0.02848
Gm28875	0.912567	0.0291168
Slc22a21	-0.490343	0.0291168
Mrps6	0.564148	0.0291307
Agt	-0.740344	0.0302445
Gdpd2	-1.09715	0.0306755
Gm4956	2.50503	0.030795
Vipr1	0.439544	0.030795
Mcl1	0.413272	0.0311736
Trbc1	-0.929213	0.0314118
Akr1c19	-0.939936	0.0314205
Cyp2c66	-3.34651	0.0323841
St3gal6	1.24544	0.0323841
Cd3g	-1.06626	0.0326935
Khdc1a	3.08665	0.0329689
Eml1	1.09543	0.033473
Tspan5	0.73405	0.033473
Gm27463	1.78524	0.0346008
Gjb3	0.550246	0.0346065
Grasp	-0.959837	0.034704
Igsf23	0.697656	0.034704
Ssbp2	-1.46279	0.0358386
Meis3	-0.876453	0.0368076
Vipr2	-1.49337	0.0373428
St3gal3	0.772418	0.0374561
Ambp	-1.39894	0.0378993
Prodh	-0.665373	0.0389433
Hsd17b14	-1.9658	0.0391774
Slc2a10	-0.588568	0.0391774
Tlr5	-1.25811	0.0393641
1700025G04Rik	1.06536	0.0406116
Plin2	0.477136	0.0407887
Resp18	-1.01061	0.040997
Copz2	-0.92797	0.0409994
Rab32	0.709936	0.041156
Ephx2	-0.703536	0.0417613
Idua	-0.648536	0.0418935
Igdcc4	-0.532385	0.0418935
Slc38a9	-0.744551	0.0419815
Fam214b	0.528768	0.0421274
Rhbdl3	-1.0629	0.0421591
Lpl	-1.14487	0.0425106
Rph3al	-0.813296	0.0425106
Srgap3	-1.03899	0.0429008
Mfap3l	-1.91158	0.0429806
Oas1a	0.562327	0.043131
Ckmt1	0.748522	0.0443702
Egln3	0.690431	0.0446109
Fcna	-0.75442	0.0446787
Gprc5a	0.663686	0.0453311
Anxa3	0.902981	0.0455459
Btnl2	-0.815615	0.0457975
Lck	-0.75698	0.0465059
Malrd1	-1.90643	0.0467579
Rdh1	-1.21532	0.046956
Gm28230	-2.93411	0.0473103
Qsox1	-0.514541	0.0474226
1700011H14Rik	-2.33314	0.0477333
Rdh9	1.00164	0.0477333
Cyp3a44	-3.67093	0.047826
Znhit3	0.653574	0.0492695
Gabbr1	-0.576311	0.0493137
Pcnx	-0.602061	0.0493137
Rasgrf2	-1.55497	0.0493137
Rhoc	0.569682	0.0493137
Spink4	0.776267	0.0493137
Itih5	1.09072	0.0493544
